# Supplementary material for: Ectopic expression of SARS-CoV-2 S and ORF-9B proteins alters metabolic profiles and impairs contractile function in cardiomyocytes
Source: Front Cell Dev Biol. 2023 Feb 22;11:1110271. doi: 10.3389/fcell.2023.1110271 (PMC9994814; doi:10.3389/fcell.2023.1110271)
Supplement: Supplementary file 1 [file Table2.xlsx]

## Sheet: GFPvsS_day32
genes	logFC	unshrunk.logFC	logCPM	PValue	FDR
ANKRD1	4.17382	4.17395	9.67028	1.06552e-222	1.90834e-218
NPPB	1.85998	1.86001	9.37758	4.29587e-141	3.84695e-137
ACTC1	1.15534	1.15534	13.1755	7.41839e-136	4.42878e-132
CTGF	2.19187	2.19195	8.2762	2.19948e-135	9.84817e-132
SORBS2	1.36426	1.36427	10.6331	3.37756e-129	1.20984e-125
SYNPO2L	1.75596	1.756	8.61147	4.65398e-119	1.38921e-115
XIRP1	1.60798	1.60801	8.95139	2.37564e-118	6.07824e-115
CYR61	1.70512	1.70518	8.14441	8.58601e-108	1.92219e-104
LMOD2	2.19242	2.1926	7.1478	8.35838e-102	1.66332e-98
CSRP3	1.15552	1.15553	9.85047	3.71351e-99	6.6509e-96
NPPA	-1.02064	-1.02064	10.8213	6.95784e-98	1.13286e-94
BNIP3	1.35519	1.35522	8.61623	1.30419e-94	1.9465e-91
SLC2A1	1.51336	1.51342	8.04284	3.0401e-93	4.18832e-90
RRAD	2.07574	2.07592	6.95747	7.48745e-91	9.57859e-88
SERPINE1	2.10586	2.10607	6.86824	5.26666e-89	6.2884e-86
HK2	2.05508	2.05527	6.90084	1.49952e-88	1.67853e-85
NEXN	1.49837	1.49843	7.80215	1.90588e-86	2.00791e-83
PPFIA4	1.23028	1.23031	8.65064	1.27363e-85	1.26726e-82
NPPA-AS1	-0.992338	-0.992346	9.82057	5.30958e-82	5.00497e-79
POPDC2	1.11762	1.11764	8.9501	7.60716e-81	6.81222e-78
ALPK3	1.03195	1.03196	9.46031	1.26614e-80	1.07984e-77
FN1	-0.744211	-0.744212	12.9927	2.8804e-79	2.34491e-76
MYO18B	1.15695	1.15698	8.66752	4.23402e-79	3.29702e-76
MYH7B	1.22269	1.22272	8.32966	2.81463e-78	2.10042e-75
PKP2	1.14408	1.1441	8.62524	9.7142e-78	6.95926e-75
THBS1	1.19064	1.19067	8.32446	1.14317e-75	7.87467e-73
COL21A1	1.74525	1.74539	6.82728	1.2863e-74	8.53247e-72
HSPA5	-0.955978	-0.955986	9.52355	2.70818e-74	1.73227e-71
FHL1	1.05811	1.05813	8.71167	3.14211e-71	1.94052e-68
MYOM1	0.910561	0.91057	9.69757	4.31055e-71	2.5734e-68
DENND5A	1.00242	1.00244	8.85568	3.334e-68	1.92619e-65
SAMD4A	1.49526	1.49536	7.04676	5.79464e-67	3.24319e-64
CMYA5	1.12797	1.12801	8.03906	2.0124e-65	1.09219e-62
TNC	-0.875714	-0.875721	9.53624	6.35556e-65	3.34788e-62
IVNS1ABP	1.11736	1.1174	8.03619	1.93846e-64	9.91937e-62
TCAP	1.02929	1.02932	8.4524	4.53802e-64	2.25767e-61
IGFBP5	-0.829777	-0.829783	9.76548	3.34425e-62	1.6188e-59
LDHA	0.730193	0.730196	10.7802	2.63683e-59	1.24278e-56
TNFRSF12A	1.25345	1.25351	7.3369	4.58048e-59	2.1035e-56
CREB5	1.65574	1.65593	6.40997	7.2422e-59	3.2427e-56
SFRP5	-1.0991	-1.09913	7.77416	9.54985e-59	4.17166e-56
PPP1R14C	1.08958	1.08962	7.81909	2.40246e-57	1.02448e-54
STARD4-AS1	0.819894	0.819903	9.41073	1.22479e-56	5.10139e-54
NREP	0.689722	0.689724	11.1621	2.12233e-56	8.63883e-54
DOK4	-0.967807	-0.967827	8.23556	2.43671e-56	9.6981e-54
JUN	0.965575	0.965598	8.33209	5.13304e-56	1.99854e-53
CYP2J2	1.90949	1.90983	5.8677	5.89734e-56	2.24726e-53
GATA6-AS1	1.06248	1.06252	7.76295	1.81933e-54	6.78839e-52
DAPK3	1.20582	1.20589	7.27817	2.83507e-54	1.03625e-51
PLEKHA7	1.1128	1.11285	7.57367	3.32406e-54	1.19068e-51
HBEGF	2.11159	2.11211	5.48506	1.81418e-53	6.37099e-51
PFKFB4	1.88717	1.88753	5.75466	4.42064e-53	1.52257e-50
USP28	1.06895	1.069	7.66616	5.50391e-53	1.85991e-50
DUSP8	2.40292	2.40366	5.39591	6.15936e-53	2.04285e-50
ARID5A	2.06904	2.06953	5.46677	6.55456e-53	2.1344e-50
TRIB1	1.25862	1.2587	7.02773	1.52137e-52	4.86566e-50
ACTN2	0.661771	0.661773	11.2861	1.8099e-52	5.68689e-50
PDLIM5	0.819322	0.819334	9.11901	2.81448e-52	8.69091e-50
TRIM55	1.2261	1.22617	7.11489	3.7676e-52	1.14369e-49
ADAM19	0.985399	0.985432	7.97037	1.41631e-51	4.22769e-49
JPH2	0.992499	0.992532	7.90739	2.59112e-51	7.60769e-49
PRKAA2	1.47262	1.47278	6.42553	2.49669e-50	7.21221e-48
DHCR24	-1.08819	-1.08824	7.38011	7.00999e-50	1.99284e-47
LRRFIP1	0.90235	0.902373	8.26043	1.11925e-49	3.13214e-47
DNAJB5	1.47109	1.47124	6.32198	1.23746e-49	3.40969e-47
FAM189A2	1.28864	1.28873	6.80893	2.9084e-49	7.89234e-47
ARG2	1.28076	1.28086	6.78803	7.28088e-49	1.94628e-46
PDE4DIP	0.697862	0.697867	10.0092	4.69934e-48	1.23772e-45
ATF3	2.1039	2.10451	5.2185	6.52468e-48	1.69358e-45
AMOTL2	1.28088	1.28099	6.71218	2.84644e-47	7.28281e-45
PLN	0.660028	0.660031	10.4612	1.23866e-46	3.12456e-44
HMGCS1	-0.941873	-0.941902	7.79295	1.58024e-45	3.93084e-43
PVRL1	-1.24125	-1.24134	6.5496	3.46075e-44	8.49068e-42
ANKZF1	1.13353	1.13361	6.9345	7.41272e-43	1.79408e-40
UGP2	0.880661	0.880688	7.94238	1.19912e-42	2.86349e-40
SLMAP	1.11965	1.11973	6.90744	7.90885e-42	1.86378e-39
AKAP6	1.18882	1.18892	6.67589	3.9941e-41	9.29018e-39
EGLN3	1.27942	1.27955	6.41682	5.48019e-41	1.25834e-38
CEBPD	1.19254	1.19264	6.61646	2.25187e-40	5.10519e-38
PEG10	-0.9099	-0.909931	7.589	3.13781e-40	7.02476e-38
FASN	-0.775079	-0.775094	8.42557	1.10694e-39	2.44756e-37
RICTOR	1.14169	1.14178	6.72912	1.88108e-39	4.10855e-37
HSPB3	1.22186	1.22197	6.42331	5.05883e-39	1.09161e-36
JAK2	1.64712	1.64746	5.53205	5.72402e-39	1.22044e-36
MYOZ2	0.806552	0.806575	8.12207	1.39478e-38	2.93887e-36
TXNIP	-0.768869	-0.768884	8.36249	1.43288e-38	2.98406e-36
MYH7	0.49501	0.49501	14.3874	1.4966e-38	3.08093e-36
NR4A1	1.48332	1.48358	5.78244	5.73753e-38	1.16772e-35
RND3	1.39659	1.39679	5.9641	5.87045e-38	1.18135e-35
BZW2	0.870249	0.870281	7.72997	1.2451e-37	2.47774e-35
PTX3	2.34331	2.34465	4.36085	2.05887e-37	4.05213e-35
RAI14	0.826631	0.826658	7.9199	2.14739e-37	4.18041e-35
SLC16A3	0.771285	0.771305	8.27937	3.74532e-37	7.21277e-35
PPARGC1A	1.39521	1.39542	5.90528	3.79798e-37	7.23636e-35
HMHA1	0.868204	0.868238	7.69469	4.37265e-37	8.24359e-35
PPP1R3C	0.968636	0.96869	7.21249	4.63853e-37	8.65375e-35
NDRG1	1.36505	1.36524	6.0377	5.30857e-37	9.8017e-35
LMO7	0.875458	0.875491	7.68775	8.1254e-37	1.48496e-34
PPM1K	0.87094	0.870973	7.59992	2.18324e-36	3.94967e-34
ACTN4	0.732177	0.732192	8.55913	3.606e-36	6.45835e-34
TNFRSF19	1.07199	1.07207	6.7855	4.68708e-36	8.31144e-34
GAB1	0.914914	0.914959	7.39828	6.62939e-36	1.16404e-33
AKAP13	0.82366	0.823688	7.84483	7.5494e-36	1.31272e-33
PALLD	0.652292	0.6523	9.3302	3.51661e-35	6.05601e-33
MXI1	1.21371	1.21384	6.27084	3.62872e-35	6.18955e-33
PLOD2	0.766678	0.766699	8.09365	2.46379e-34	4.16288e-32
PHLDB2	0.960918	0.960975	7.08879	4.44159e-34	7.43447e-32
JPH1	1.16587	1.166	6.28772	1.97968e-33	3.28296e-31
WISP1	1.08252	1.08262	6.56887	2.29851e-33	3.77673e-31
GJA5	-1.29398	-1.29414	5.80019	3.03536e-33	4.94211e-31
YPEL2	1.06961	1.0697	6.55518	4.09061e-33	6.60025e-31
HSP90AA1	-0.610588	-0.610593	9.67342	5.54128e-33	8.8611e-31
MAP1A	-1.46812	-1.46836	5.39607	7.283e-33	1.15432e-30
JUND	0.849303	0.84934	7.52778	1.18775e-32	1.86601e-30
NUAK1	1.08077	1.08087	6.48663	1.8552e-32	2.88927e-30
RBM24	0.687493	0.687506	8.63016	2.23718e-32	3.45412e-30
QKI	0.685471	0.685484	8.66981	2.58109e-32	3.95106e-30
MYL6	0.583678	0.583681	10.0379	3.67016e-32	5.57055e-30
NRAP	1.81313	1.81385	4.88164	6.78623e-32	1.02136e-29
GBE1	0.962922	0.96299	6.85512	4.81453e-31	7.18568e-29
ADCY6	0.652571	0.652582	8.88286	7.9002e-31	1.16936e-28
BHLHE40	0.918571	0.918629	7.04979	8.79239e-31	1.29075e-28
XPO4	0.677774	0.677787	8.58987	1.03321e-30	1.50445e-28
MYL12A	0.959725	0.959763	7.60673	1.46072e-30	2.10979e-28
HECW2	1.47776	1.4781	5.30122	1.6081e-30	2.30408e-28
NT5C2	0.906416	0.90647	7.00199	6.6718e-30	9.48349e-28
BVES	0.692069	0.692086	8.32255	6.84893e-30	9.65861e-28
CDC42EP3	0.802016	0.802047	7.65172	7.83217e-30	1.09589e-27
FRMD4B	1.17185	1.17201	6.02497	1.5888e-29	2.20585e-27
FLNB	0.676829	0.676844	8.42094	4.23081e-29	5.82876e-27
SLC25A36	0.796988	0.797021	7.51424	4.36061e-29	5.96172e-27
SPRY4	1.3648	1.36507	5.45169	5.63057e-29	7.63966e-27
TMEM71	1.22097	1.22115	5.80348	9.86263e-29	1.32812e-26
MCAM	0.9553	0.955373	6.68329	1.90152e-28	2.54151e-26
EPM2AIP1	0.939161	0.939231	6.76517	1.98698e-28	2.63606e-26
C1orf198	0.706591	0.706611	8.06258	2.21696e-28	2.91954e-26
MURC	1.38016	1.38045	5.33226	5.57973e-28	7.29438e-26
WSB1	0.578304	0.578309	9.60954	7.63855e-28	9.91351e-26
VIPR2	1.53723	1.5377	5.05192	1.33985e-27	1.72639e-25
HSPB1	0.521512	0.521514	10.9119	1.6584e-27	2.12157e-25
SLC2A3	0.818953	0.818995	7.28288	1.82154e-27	2.31374e-25
EDN1	2.13803	2.13949	3.93539	2.84592e-27	3.58947e-25
TRIM9	1.42711	1.42748	5.23593	5.03236e-27	6.30277e-25
DARS	0.962371	0.962453	6.54522	6.21674e-27	7.73207e-25
PDIA4	-0.767474	-0.767502	7.49499	6.63804e-27	8.19913e-25
KDM3A	0.927521	0.927593	6.69856	9.79781e-27	1.20191e-24
NES	0.571165	0.571171	9.52847	1.02564e-26	1.2496e-24
IDH1	-0.940202	-0.940269	6.47934	1.28114e-25	1.55035e-23
FDPS	-0.85544	-0.855488	6.83719	1.47443e-25	1.77229e-23
CNOT11	0.816491	0.816536	7.13141	1.58497e-25	1.89245e-23
TOP2A	0.864431	0.864491	6.92998	1.64775e-25	1.95439e-23
ARVCF	0.904324	0.904392	6.67537	1.72451e-25	2.03198e-23
WASF3	0.930743	0.93082	6.59775	1.82856e-25	2.14049e-23
ARRDC4	-1.28149	-1.2817	5.28677	3.57261e-25	4.1549e-23
MCM2	-1.2139	-1.21408	5.41419	1.20781e-24	1.3956e-22
RCAN1	1.13256	1.13273	5.71984	2.60215e-24	2.98747e-22
DUSP27	0.849605	0.849662	6.82175	4.67419e-24	5.33215e-22
FRMD3	1.13258	1.13275	5.68847	4.88334e-24	5.53548e-22
RBM20	0.708185	0.708212	7.67214	4.92239e-24	5.54465e-22
ACTB	0.524351	0.524354	10.126	5.36716e-24	6.00787e-22
PPME1	0.977188	0.977289	6.23931	5.75182e-24	6.39846e-22
ENO2	0.715871	0.7159	7.61075	7.00879e-24	7.74861e-22
MIR210HG	1.38429	1.38466	5.00609	1.18781e-23	1.30513e-21
PPP1R15A	0.83704	0.837095	6.8659	1.43272e-23	1.56464e-21
FILIP1	0.874656	0.874725	6.66889	1.44351e-23	1.56686e-21
IFRD1	1.07083	1.07097	5.88128	2.67432e-23	2.88537e-21
MCM5	-1.26573	-1.26595	5.15769	3.4115e-23	3.65868e-21
LOC101927055	1.76975	1.77074	4.19694	3.75789e-23	4.00618e-21
TEAD3	0.745175	0.745211	7.31276	6.21268e-23	6.58397e-21
MCM4	-1.01191	-1.01201	5.95459	7.1838e-23	7.56835e-21
VEGFA	0.556907	0.556913	9.25357	7.32736e-23	7.67445e-21
RORA	1.65508	1.65589	4.48758	9.53915e-23	9.93292e-21
SERPINB9	0.838979	0.839039	6.74356	1.68611e-22	1.74556e-20
CCDC141	1.09452	1.09469	5.74293	1.75082e-22	1.80214e-20
SRSF7	0.876463	0.876535	6.53112	2.30589e-22	2.35992e-20
MYADM	0.70026	0.700288	7.55356	3.4892e-22	3.55066e-20
HYOU1	-0.723191	-0.723221	7.2745	7.58542e-22	7.67542e-20
SDF2L1	-1.59825	-1.59884	4.23883	9.75462e-22	9.8149e-20
DNAH11	1.06239	1.06255	5.7299	1.42823e-21	1.42902e-19
FUT11	1.12377	1.12398	5.62698	1.54918e-21	1.54143e-19
PRSS35	0.746001	0.746039	7.15992	1.66948e-21	1.65196e-19
PCNA	-1.22217	-1.22239	5.11382	2.19412e-21	2.15916e-19
GDF6	0.782285	0.782333	6.93394	2.30396e-21	2.25486e-19
PNISR	0.616861	0.616877	8.1634	2.68638e-21	2.61484e-19
EEF1A2	0.537929	0.537935	9.31353	3.26354e-21	3.15946e-19
MCM6	-1.11466	-1.11483	5.37991	5.5282e-21	5.32312e-19
SLC16A1	0.604083	0.604098	8.25156	5.88497e-21	5.63635e-19
DUSP5	0.990972	0.991101	5.92436	6.1316e-21	5.84132e-19
FADS2	-0.612174	-0.612189	8.11395	6.22237e-21	5.89557e-19
TMEM178A	0.951399	0.951502	6.11712	6.25437e-21	5.89557e-19
STK38L	0.866136	0.866211	6.41984	8.43077e-21	7.9055e-19
DNAJB2	0.636786	0.636806	7.87945	8.84325e-21	8.2491e-19
MIR4697HG	0.861886	0.86196	6.44888	1.17207e-20	1.08766e-18
FGF5	1.76719	1.76829	3.94624	1.33647e-20	1.23383e-18
VLDLR	0.779634	0.779686	6.87246	1.40644e-20	1.29176e-18
CALR	-0.517067	-0.517072	9.5608	1.42781e-20	1.30469e-18
KLF6	0.893489	0.893577	6.31809	1.7804e-20	1.61863e-18
STAT4	1.50139	1.50199	4.41464	1.98393e-20	1.79456e-18
FAM84B	0.570123	0.570134	8.57602	4.84469e-20	4.36023e-18
A2M	-0.577425	-0.577436	8.42652	5.30067e-20	4.74675e-18
TNNT2	0.441478	0.441479	12.2753	5.72845e-20	5.10431e-18
PLCXD3	0.831052	0.831122	6.55329	7.29031e-20	6.46383e-18
FAM219A	1.02181	1.02196	5.71816	9.94442e-20	8.77362e-18
SUN1	0.61001	0.610027	8.02211	1.31257e-19	1.15236e-17
CITED2	0.634485	0.634506	7.80007	1.33407e-19	1.16552e-17
MVK	-1.01272	-1.01285	5.63627	1.39589e-19	1.21361e-17
ST3GAL6	1.00724	1.00739	5.72613	1.45625e-19	1.25997e-17
CALD1	0.574491	0.574503	8.44012	1.56713e-19	1.34939e-17
TANC1	0.745669	0.745715	6.95808	2.22459e-19	1.9018e-17
FOSL2	1.07059	1.07078	5.52087	2.22992e-19	1.9018e-17
B4GALNT3	0.686967	0.686998	7.39096	2.47527e-19	2.10104e-17
FGF11	0.720109	0.720149	7.10674	2.72538e-19	2.30243e-17
AK4	0.648821	0.648846	7.62159	3.05204e-19	2.56629e-17
ZYX	0.676292	0.676321	7.40246	3.15771e-19	2.64274e-17
PDK1	0.582536	0.58255	8.26459	3.55725e-19	2.96327e-17
ERRFI1	0.986011	0.986152	5.75283	3.81357e-19	3.16209e-17
SLC6A4	1.57234	1.57317	4.16844	3.91575e-19	3.23185e-17
PDE10A	1.01857	1.01874	5.67891	4.19786e-19	3.44879e-17
SLC22A23	-1.06562	-1.06578	5.38495	6.11473e-19	5.00068e-17
STC1	1.3729	1.37338	4.55828	8.60379e-19	7.00427e-17
LUC7L3	0.566644	0.566655	8.41019	9.25185e-19	7.49777e-17
ATP2A3	-1.2259	-1.22619	4.8788	1.09524e-18	8.83589e-17
STC2	0.637942	0.637966	7.64815	1.31687e-18	1.05763e-16
LOC104968399	0.84591	0.845988	6.36459	1.40789e-18	1.12568e-16
IL1RAP	1.39905	1.3996	4.48907	1.57499e-18	1.25369e-16
PLEKHA6	-0.810242	-0.810302	6.40852	1.64329e-18	1.30227e-16
MANF	-0.99193	-0.992062	5.59613	1.6658e-18	1.3143e-16
AZIN1	0.69062	0.690654	7.23169	2.10847e-18	1.65626e-16
DPYSL4	0.835644	0.835724	6.39103	2.30132e-18	1.79986e-16
HMGB2	0.766298	0.766351	6.79291	2.32475e-18	1.81027e-16
PDLIM1	0.58601	0.586026	8.09008	2.55746e-18	1.98286e-16
TIAM2	1.34799	1.34847	4.59795	3.67477e-18	2.83686e-16
GATA6	0.570074	0.570088	8.28695	4.03779e-18	3.10372e-16
INSIG2	1.14426	1.14453	5.1491	4.24479e-18	3.24889e-16
CNN1	0.499935	0.49994	9.50964	4.32131e-18	3.29339e-16
IQGAP3	1.19431	1.19463	5.03354	4.43419e-18	3.3651e-16
FOS	0.77499	0.775051	6.67698	5.01847e-18	3.79244e-16
FXYD1	0.917066	0.917179	5.95504	6.12533e-18	4.60944e-16
ZNF395	0.85753	0.85762	6.19747	6.46741e-18	4.84649e-16
TMEM65	0.674618	0.674653	7.25249	1.018e-17	7.59685e-16
INHBA	1.14559	1.14588	5.1052	1.22605e-17	9.11143e-16
DDX17	0.497939	0.497944	9.42872	1.37124e-17	1.01483e-15
STARD4	0.573528	0.573543	8.12333	1.43573e-17	1.05819e-15
DHCR7	-0.799138	-0.799201	6.41567	1.52375e-17	1.11846e-15
MICAL3	0.521229	0.521237	8.94118	1.91964e-17	1.4033e-15
PFKP	0.463694	0.463697	10.3153	2.14504e-17	1.55964e-15
HNRNPDL	0.583922	0.583938	7.98163	2.15092e-17	1.55964e-15
EPHA2	0.816062	0.81614	6.37009	2.31244e-17	1.66999e-15
GABRA4	2.06003	2.0626	3.19723	2.99721e-17	2.15583e-15
TM4SF1	1.11992	1.12018	5.10654	4.01201e-17	2.8742e-15
HDAC5	0.594468	0.594487	7.83218	5.48734e-17	3.91547e-15
NEK7	0.691112	0.691152	7.07259	5.84509e-17	4.15419e-15
GOLGA8A	0.800449	0.800466	8.36843	5.95279e-17	4.21401e-15
TBC1D4	0.695717	0.695759	7.00429	6.31386e-17	4.45202e-15
EGLN1	0.788349	0.78842	6.44975	6.87685e-17	4.82998e-15
CDC6	-1.6004	-1.60125	3.67554	6.91811e-17	4.83997e-15
MCM3	-0.790528	-0.790589	6.34262	7.01501e-17	4.88867e-15
UNC5B-AS1	1.821	1.82268	3.42765	1.07462e-16	7.45988e-15
SPRY2	0.972317	0.972477	5.55907	1.26525e-16	8.74927e-15
C8orf58	1.15227	1.15258	4.93763	1.81581e-16	1.25082e-14
CASZ1	0.656341	0.656374	7.20453	2.18952e-16	1.50246e-14
PIK3R3	-1.0187	-1.01886	5.24214	2.20875e-16	1.50987e-14
MSMO1	-0.727575	-0.727623	6.66428	2.49914e-16	1.70189e-14
PPP2R5B	0.962429	0.962589	5.59083	2.52287e-16	1.71154e-14
TTN	0.413757	0.413758	12.433	2.95604e-16	1.99783e-14
SORBS1	0.765241	0.765307	6.50801	3.20616e-16	2.15874e-14
PRKAR1A	0.524667	0.524677	8.63464	3.36875e-16	2.25971e-14
DTNA	0.849238	0.849342	6.05452	3.53751e-16	2.36406e-14
DUSP6	1.29567	1.29617	4.46207	6.18634e-16	4.11886e-14
MFI2	-0.90653	-0.90665	5.69048	6.89214e-16	4.57178e-14
CDKN1C	0.681711	0.681753	6.96481	9.74091e-16	6.43763e-14
FAM162A	0.654041	0.654076	7.13125	9.84651e-16	6.48349e-14
C4orf3	0.621352	0.621378	7.42207	1.04557e-15	6.85937e-14
AASS	0.630905	0.630934	7.35257	1.15967e-15	7.5802e-14
MIR133A1HG	1.90187	1.904	3.18704	1.78308e-15	1.16127e-13
TMEM47	0.764054	0.764123	6.39786	1.80181e-15	1.16922e-13
ASB2	0.652524	0.652555	7.21403	1.93215e-15	1.24927e-13
SULT1E1	0.941296	0.941448	5.51442	1.97169e-15	1.27025e-13
INSR	0.718629	0.718685	6.66289	2.51557e-15	1.61484e-13
UHRF1	-1.50875	-1.50953	3.65526	2.9089e-15	1.86066e-13
MAFF	2.17278	2.1764	2.83915	2.92761e-15	1.86596e-13
AUTS2	0.845557	0.845661	5.89069	3.28178e-15	2.08428e-13
SH3BGR	0.591622	0.591643	7.59213	3.29895e-15	2.08778e-13
DGKH	0.559722	0.559739	7.9687	3.52993e-15	2.22609e-13
DCUN1D2	0.783657	0.783735	6.22944	3.64265e-15	2.28912e-13
PYGB	0.48727	0.487276	9.17306	3.9726e-15	2.48774e-13
ILK	0.58988	0.589902	7.60479	4.07302e-15	2.54173e-13
TMC6	0.596439	0.596463	7.57385	4.09123e-15	2.54424e-13
ACTA1	-0.414848	-0.414848	12.0233	4.46314e-15	2.76591e-13
NRP2	-0.634601	-0.63463	7.17889	4.83623e-15	2.98679e-13
RBM5	0.568098	0.568116	7.82174	4.98735e-15	3.06954e-13
SLC16A12	0.752039	0.752104	6.39073	5.1396e-15	3.1524e-13
GYS1	0.572334	0.572353	7.77413	5.96216e-15	3.64444e-13
KCNN3	-2.41104	-2.41515	2.30683	6.31195e-15	3.84514e-13
RHBDF1	0.837815	0.83792	5.91899	6.4196e-15	3.89746e-13
ETV5	1.15424	1.1546	4.74616	6.72399e-15	4.06847e-13
PXN	0.567555	0.567573	7.83004	7.29541e-15	4.39936e-13
CLSPN	-1.8504	-1.85197	3.05678	7.66342e-15	4.60577e-13
ARL4C	1.74311	1.7448	3.33586	8.94489e-15	5.35796e-13
PPAP2B	-1.04555	-1.04576	5.00947	9.23618e-15	5.514e-13
COL6A3	-0.452133	-0.452136	9.97329	9.43789e-15	5.6157e-13
MIF	0.47349	0.473494	9.427	1.32672e-14	7.86809e-13
EPPK1	1.10141	1.10172	4.8243	1.41524e-14	8.36534e-13
P4HA1	0.579399	0.579418	7.80754	1.45052e-14	8.54564e-13
UAP1L1	0.991876	0.992086	5.23161	1.79065e-14	1.05149e-12
DERL3	-1.52293	-1.52378	3.55469	2.04966e-14	1.19965e-12
SLC20A2	0.721167	0.721225	6.50669	2.51709e-14	1.46844e-12
CAMKK1	-1.19082	-1.1912	4.43876	3.08679e-14	1.79495e-12
HAND1	-0.589393	-0.589414	7.46322	3.10031e-14	1.79698e-12
MRAS	0.613633	0.613662	7.26118	3.17857e-14	1.83639e-12
DUSP4	2.0194	2.02251	2.90285	3.76578e-14	2.16866e-12
LDLR	-0.606576	-0.606603	7.29813	4.16534e-14	2.39107e-12
DAAM1	0.655166	0.655205	6.92373	4.20759e-14	2.4076e-12
FADS1	-0.555827	-0.555844	7.79228	4.65473e-14	2.65498e-12
SPRY1	1.12376	1.1241	4.69997	5.78255e-14	3.28779e-12
WEE1	0.597345	0.597372	7.37503	6.42428e-14	3.6411e-12
PRIMA1	-1.25675	-1.25723	4.16123	6.85891e-14	3.87517e-12
LSS	-0.631128	-0.631159	7.01036	7.13532e-14	4.01866e-12
MMAB	-0.894848	-0.894978	5.47385	7.33865e-14	4.12022e-12
CILP	-0.909107	-0.909251	5.4171	7.51216e-14	4.20446e-12
CD81-AS1	0.942666	0.942805	5.7318	7.62947e-14	4.25682e-12
MGST3	0.559121	0.559139	7.7407	8.27407e-14	4.60213e-12
MIF-AS1	0.474688	0.474693	9.41087	8.45317e-14	4.68719e-12
DDX3Y	0.629691	0.629726	7.06082	9.97526e-14	5.5141e-12
SRF	0.67028	0.670324	6.72381	1.0419e-13	5.74166e-12
LENG8	0.511714	0.511726	8.31585	1.21172e-13	6.65701e-12
HIST2H2BE	0.67535	0.675397	6.76604	1.23769e-13	6.77891e-12
FDFT1	-0.563207	-0.563225	7.61648	1.45812e-13	7.96188e-12
KRTAP5-1	3.01315	3.02615	1.88588	1.50282e-13	8.18098e-12
CENPF	0.724984	0.725052	6.3917	1.50972e-13	8.19367e-12
PTTG1	0.896486	0.896642	5.46842	1.79588e-13	9.71729e-12
REEP6	-1.34703	-1.34768	3.88629	1.80481e-13	9.73619e-12
ABAT	-0.84657	-0.84668	5.58983	1.84568e-13	9.92676e-12
UBE2H	0.500731	0.500741	8.52738	1.9678e-13	1.05519e-11
AGPAT9	1.28034	1.28098	4.2132	2.06315e-13	1.10302e-11
KRT80	1.81389	1.8162	3.11876	2.18252e-13	1.16336e-11
2022-09-03	-1.89522	-1.89739	2.7904	2.22089e-13	1.1803e-11
UBE2S	0.691024	0.69108	6.58638	2.35367e-13	1.24717e-11
AQP3	-1.63861	-1.63987	3.17611	2.77168e-13	1.46433e-11
RBPMS	0.510961	0.510973	8.25498	3.08037e-13	1.62263e-11
SEC61G	0.739595	0.739667	6.20095	3.22472e-13	1.69369e-11
PLEKHA5	0.727419	0.727482	6.40682	3.32731e-13	1.74246e-11
JMJD1C	0.604323	0.604354	7.2125	3.57021e-13	1.86421e-11
HNRNPA1	0.528002	0.528016	7.97984	3.71538e-13	1.93437e-11
ROR1	0.862546	0.862685	5.60541	3.90773e-13	2.02862e-11
KRT18	0.448948	0.448952	9.6817	3.93499e-13	2.03687e-11
BTG1	0.60141	0.60144	7.25408	4.15757e-13	2.14588e-11
PCBP2	0.48751	0.487519	8.68433	4.41581e-13	2.27262e-11
SLC9A1	-0.859643	-0.859769	5.52274	4.78044e-13	2.45323e-11
SRP14	0.488927	0.488935	8.62376	4.9848e-13	2.54353e-11
DENND3	0.978013	0.978243	5.08106	4.98122e-13	2.54353e-11
UBE2C	1.06597	1.0663	4.77465	5.27134e-13	2.68209e-11
ETV1	0.758402	0.758488	6.06499	5.34886e-13	2.71383e-11
IRF2BP2	0.608212	0.608244	7.15772	5.74053e-13	2.90432e-11
AJUBA	0.621386	0.621423	7.00688	7.55209e-13	3.79938e-11
B3GNT2	1.03896	1.03925	4.82754	7.54765e-13	3.79938e-11
RAPGEF2	0.660473	0.660521	6.70173	8.12951e-13	4.07842e-11
ZNF608	0.761547	0.761635	6.01092	9.64575e-13	4.82557e-11
PCNA-AS1	-1.3742	-1.37493	3.62832	1.07207e-12	5.34841e-11
CRIM1	0.70616	0.706227	6.39339	1.19078e-12	5.92415e-11
C1orf95	-0.766356	-0.766437	5.89904	1.21433e-12	6.02457e-11
FEN1	-1.16015	-1.16054	4.21921	1.22738e-12	6.07249e-11
LSMEM2	0.862506	0.862655	5.48028	1.32742e-12	6.54936e-11
RNF144A	-0.89472	-0.894875	5.28199	1.55419e-12	7.64714e-11
TRIM58	0.93976	0.939975	5.2082	1.58933e-12	7.79862e-11
ASAP1	0.519886	0.519901	8.01163	1.68074e-12	8.2246e-11
TNNC1	0.417834	0.417836	10.7182	1.72349e-12	8.41083e-11
RPS14	0.463114	0.46312	9.03679	1.8421e-12	8.96521e-11
TRAF6	0.964845	0.965081	5.08395	1.92249e-12	9.33109e-11
MYO1E	0.923512	0.923705	5.18401	2.20373e-12	1.06673e-10
PCDH20	0.905909	0.906095	5.26948	2.29078e-12	1.10587e-10
PFKFB3	0.680099	0.680157	6.48488	2.41565e-12	1.16302e-10
SEMA5B	0.825168	0.825302	5.69296	2.515e-12	1.2076e-10
SLC8A1	0.45504	0.455045	9.23106	2.58591e-12	1.23833e-10
TNIP1	0.598788	0.59882	7.11896	2.7875e-12	1.33131e-10
SVIL-AS1	0.583529	0.583556	7.23757	2.99073e-12	1.42457e-10
IL31RA	2.27574	2.28121	2.26415	3.42861e-12	1.62881e-10
LBH	0.442653	0.442657	9.54951	3.63711e-12	1.7233e-10
UGCG	0.703063	0.703131	6.3083	3.67133e-12	1.73492e-10
FGF18	0.770655	0.770751	5.86925	3.7582e-12	1.7713e-10
SNAP25	1.19424	1.19478	4.10417	5.20036e-12	2.44458e-10
FAM222A	-0.916875	-0.917046	5.08275	5.30489e-12	2.48719e-10
ADPRHL1	0.570207	0.570233	7.31834	5.72851e-12	2.67879e-10
RBM5-AS1	0.865791	0.865955	5.40168	6.08556e-12	2.83834e-10
DUSP1	0.846497	0.846645	5.48467	6.59244e-12	3.06677e-10
OTUD1	1.2475	1.24821	4.0178	7.17672e-12	3.32992e-10
DTL	-1.35711	-1.35786	3.53962	7.21559e-12	3.33931e-10
HILPDA	1.10958	1.11001	4.4096	7.6827e-12	3.54632e-10
RASD1	-0.838153	-0.838286	5.45346	7.90527e-12	3.63968e-10
KPNA2	0.597727	0.597762	7.05005	8.10469e-12	3.72192e-10
KIFAP3	0.617459	0.617498	6.85547	8.32009e-12	3.81107e-10
MAP2K6	-2.29709	-2.30154	2.01745	8.89127e-12	4.06231e-10
MAPRE2	0.649289	0.649339	6.60655	9.29449e-12	4.23573e-10
MCL1	0.499118	0.499131	8.13388	9.98598e-12	4.53931e-10
GOLGA8B	0.67387	0.673927	6.38172	1.087e-11	4.92864e-10
DLK1	0.427473	0.427476	9.86223	1.102e-11	4.98405e-10
SLC1A3	0.684912	0.684974	6.32401	1.26777e-11	5.71934e-10
KIF26A	-0.674509	-0.674565	6.32305	1.47131e-11	6.62091e-10
ANXA3	0.648667	0.648717	6.55499	1.56123e-11	7.00792e-10
HEATR5B	0.74305	0.743145	5.91915	1.97624e-11	8.84862e-10
PRR11	0.891079	0.891275	5.20262	2.06228e-11	9.21083e-10
SYNDIG1	0.949425	0.949673	4.96123	2.17393e-11	9.68534e-10
LOC100506725	1.26621	1.26691	3.76853	2.20925e-11	9.81829e-10
P2RX1	-1.11108	-1.11147	4.23494	2.29527e-11	1.01753e-09
HSP90B1	-0.438142	-0.438146	9.42691	2.38376e-11	1.05415e-09
CMTM5	-1.42421	-1.42513	3.29273	2.40254e-11	1.05984e-09
GCNT2	0.733306	0.733397	5.94826	2.48993e-11	1.09569e-09
FAM111B	-2.10281	-2.10651	2.16076	2.74715e-11	1.20592e-09
C1orf105	-1.65356	-1.65516	2.81197	2.91065e-11	1.27457e-09
FSTL3	0.604469	0.604508	6.86071	3.50671e-11	1.5282e-09
MAX	0.829326	0.829469	5.40401	3.50692e-11	1.5282e-09
NPTXR	-0.685673	-0.685734	6.1598	3.63772e-11	1.58135e-09
GOLIM4	0.547393	0.547417	7.40131	3.65923e-11	1.58685e-09
LAMA1	-0.731883	-0.731962	5.91897	3.80946e-11	1.64801e-09
MYH9	0.41671	0.416713	10.0961	4.17418e-11	1.80144e-09
ACACA	-0.628445	-0.628488	6.60105	4.37733e-11	1.88457e-09
IDI1	-0.710001	-0.710075	5.99704	4.70534e-11	2.02093e-09
RASAL2	0.651689	0.651745	6.474	4.82284e-11	2.06644e-09
MHRT	0.578854	0.578855	12.456	5.37e-11	2.29539e-09
CYP1B1	-1.85977	-1.86254	2.4823	5.55271e-11	2.36783e-09
PER1	0.713632	0.713716	6.0002	5.69435e-11	2.42247e-09
TSC22D1	-0.497282	-0.497295	8.00007	6.24555e-11	2.65066e-09
ACTA2	0.444887	0.444893	9.09537	6.30645e-11	2.67018e-09
SRRM1	0.539644	0.539666	7.4526	6.53198e-11	2.75914e-09
PLCL1	1.20586	1.20652	3.88276	7.73174e-11	3.25825e-09
DNAAF3	0.995107	0.995408	4.62104	7.80157e-11	3.27995e-09
PLEKHO1	0.6797	0.679765	6.22364	7.85728e-11	3.29564e-09
AKAP8L	0.531805	0.531826	7.49148	9.21984e-11	3.85812e-09
DNAJA4	1.15446	1.15506	4.06792	9.45782e-11	3.94847e-09
FAM65B	1.03395	1.03434	4.50384	9.50097e-11	3.95727e-09
FHL2	0.480931	0.480943	8.24246	9.6082e-11	3.99264e-09
GEM	0.688505	0.68858	6.12672	1.01825e-10	4.22148e-09
ZNF503	-0.588216	-0.588249	6.87563	1.05454e-10	4.36185e-09
BTN3A2	-1.25393	-1.25462	3.60671	1.1058e-10	4.56332e-09
PPFIBP1	0.561073	0.561102	7.19311	1.17309e-10	4.82991e-09
PLCB2	-0.73418	-0.734265	5.74508	1.20937e-10	4.96783e-09
HNRNPU-AS1	0.612588	0.612632	6.7127	1.34391e-10	5.50787e-09
VCL	0.460492	0.4605	8.60899	1.53569e-10	6.27952e-09
S100A4	-1.06481	-1.06516	4.16165	1.73823e-10	7.09149e-09
COL4A1	-0.393499	-0.3935	10.9751	1.77877e-10	7.24041e-09
HAND2	0.47233	0.472341	8.27493	1.86374e-10	7.55194e-09
SPON1	0.507173	0.50719	7.74136	1.86273e-10	7.55194e-09
PIK3R1	0.631357	0.631409	6.48852	1.88663e-10	7.62744e-09
FOSB	1.07643	1.07691	4.28851	2.40876e-10	9.71643e-09
ST8SIA2	1.13749	1.13809	4.04746	2.73552e-10	1.10097e-08
HOOK2	0.772264	0.772388	5.53432	2.74671e-10	1.10299e-08
HELZ	0.645105	0.645164	6.37879	2.762e-10	1.10665e-08
OLFM1	1.73353	1.7363	2.68408	2.78332e-10	1.11271e-08
CELSR2	-0.865564	-0.865739	5.01826	2.85451e-10	1.13862e-08
MTCL1	0.880578	0.880792	5.02031	3.2238e-10	1.28307e-08
UCP2	-1.15105	-1.15158	3.79869	3.48757e-10	1.38497e-08
ARHGAP32	0.720975	0.721074	5.8587	3.76956e-10	1.49364e-08
NIPAL4	1.63941	1.64165	2.78381	3.82062e-10	1.51054e-08
STK39	0.51673	0.51675	7.55496	4.1217e-10	1.62598e-08
LHFPL2	-0.641246	-0.641298	6.30405	4.62456e-10	1.82035e-08
NKD2	0.822972	0.823143	5.25218	4.81444e-10	1.89093e-08
C10orf71	0.826739	0.826915	5.24081	4.8381e-10	1.89607e-08
CFL2	0.544316	0.544343	7.20613	5.16669e-10	2.02043e-08
HRC	0.515375	0.515395	7.53391	5.28716e-10	2.06303e-08
PIAS2	0.725276	0.725381	5.77486	5.37918e-10	2.09437e-08
ENTPD6	0.696712	0.696796	5.90072	5.54513e-10	2.1543e-08
SLC25A29	0.60141	0.601455	6.63807	5.62421e-10	2.1803e-08
ACTG1	0.406015	0.406018	10.0481	5.76018e-10	2.22818e-08
ZMIZ2	0.564969	0.565001	6.94971	6.29789e-10	2.43093e-08
LIMS2	0.555735	0.555766	7.093	6.50724e-10	2.50634e-08
SORD	-0.728386	-0.728478	5.67136	6.77117e-10	2.6024e-08
CES2	0.648972	0.649035	6.22849	6.85654e-10	2.62956e-08
STRIP2	0.536836	0.536861	7.23508	7.01292e-10	2.68379e-08
SMIM3	0.730849	0.730954	5.72424	7.18041e-10	2.74203e-08
MPP2	0.863505	0.863713	5.02015	7.6918e-10	2.93107e-08
THAP9-AS1	0.687254	0.687337	6.00713	8.03631e-10	3.05585e-08
LINC00938	1.02254	1.02294	4.29761	8.25164e-10	3.13108e-08
MVD	-0.616118	-0.616165	6.43725	8.41097e-10	3.18479e-08
RMI2	-1.07489	-1.07533	4.02806	8.4959e-10	3.2034e-08
STARD9	0.614093	0.614143	6.50302	8.4899e-10	3.2034e-08
PNCK	0.893886	0.894127	4.85719	8.78935e-10	3.30709e-08
MEPCE	-0.839818	-0.839985	5.02871	8.95273e-10	3.3615e-08
CDCA4	0.807286	0.807444	5.24734	8.99591e-10	3.37064e-08
RNF19A	0.61957	0.619622	6.48081	9.32445e-10	3.48645e-08
SNAPC3	0.702141	0.702234	5.84529	9.39916e-10	3.50706e-08
BNIP3L	0.547656	0.547685	7.10016	9.43977e-10	3.51489e-08
PMEPA1	-0.647945	-0.648003	6.20536	9.71707e-10	3.61064e-08
MEF2A	0.449821	0.449829	8.52735	1.16795e-09	4.33083e-08
PPP2R3A	0.647895	0.647959	6.25112	1.24402e-09	4.60339e-08
SULT4A1	1.24447	1.24537	3.55234	1.26938e-09	4.68755e-08
CIRBP	0.439601	0.439608	8.81471	1.29281e-09	4.76424e-08
FSD1	-1.37639	-1.37751	3.11995	1.33837e-09	4.92202e-08
SESN3	-0.60625	-0.606295	6.44357	1.52932e-09	5.61274e-08
SVIL	0.420704	0.420708	9.31604	1.60628e-09	5.88313e-08
NCKIPSD	0.622485	0.62254	6.38436	1.6826e-09	6.15009e-08
GABRE	0.976005	0.976345	4.3925	1.718e-09	6.26666e-08
SPRED2	0.907535	0.907802	4.73644	1.97309e-09	7.18252e-08
CRYBG3	0.647469	0.647536	6.18908	1.9937e-09	7.24284e-08
COLQ	0.727347	0.727459	5.62924	2.03334e-09	7.37189e-08
INPP4B	1.09191	1.09251	4.0081	2.1923e-09	7.93216e-08
PHF20L1	0.630938	0.630997	6.27452	2.26043e-09	8.16216e-08
UBA7	-0.811178	-0.811326	5.09817	2.4255e-09	8.7406e-08
BDNF	1.05001	1.05049	4.07317	2.63114e-09	9.46259e-08
ALDOC	-0.49616	-0.496177	7.57244	2.71417e-09	9.74165e-08
ABTB2	0.745916	0.746039	5.51958	2.74773e-09	9.84238e-08
KLHL24	0.570408	0.570447	6.79079	2.81859e-09	1.0076e-07
CCNB1	0.72628	0.726397	5.61373	2.98317e-09	1.06431e-07
KCNH2	-0.478664	-0.478678	7.8192	3.00739e-09	1.07082e-07
ITGB1BP2	0.686599	0.686685	5.80479	3.02183e-09	1.07383e-07
TUBB3	-0.719026	-0.719126	5.56663	3.23892e-09	1.1487e-07
MAP4K3	0.631254	0.631316	6.24318	3.4411e-09	1.21799e-07
ADAMTS19	1.10527	1.10589	3.88871	3.45189e-09	1.21939e-07
TSPAN2	0.772085	0.772226	5.33909	3.52408e-09	1.24245e-07
GPER1	-2.29293	-2.2993	1.57992	3.65023e-09	1.28188e-07
RNF207	0.45311	0.453119	8.34282	3.64569e-09	1.28188e-07
ANKRD33B	1.01228	1.01275	4.26598	3.84229e-09	1.34668e-07
APLN	2.45623	2.46707	1.61593	3.88567e-09	1.35922e-07
PGRMC2	0.529637	0.529664	7.14313	3.89671e-09	1.36043e-07
LEFTY2	-0.652028	-0.652085	6.09852	4.05759e-09	1.41384e-07
AGPAT5	0.788187	0.788348	5.21342	4.44657e-09	1.54637e-07
E2F1	-0.918022	-0.91827	4.47811	4.46617e-09	1.55018e-07
LRRC45	-0.980428	-0.980763	4.20421	4.48682e-09	1.55385e-07
ANKRD37	1.55533	1.55743	2.72023	4.49411e-09	1.55385e-07
PACSIN1	-1.09293	-1.09346	3.78542	4.66019e-09	1.60817e-07
SLC27A6	0.831568	0.831762	4.97569	4.67175e-09	1.60906e-07
TGFB1I1	0.610576	0.610629	6.34504	4.70289e-09	1.61668e-07
MALT1	0.64506	0.64513	6.10208	4.8262e-09	1.65588e-07
RAB17	1.11687	1.11753	3.78824	4.94424e-09	1.69314e-07
EGR1	0.507645	0.507667	7.39657	5.17874e-09	1.77006e-07
AK2	0.507505	0.507527	7.37207	5.79918e-09	1.97835e-07
PLXND1	-0.572288	-0.572326	6.63577	6.27835e-09	2.13774e-07
ACKR3	0.842244	0.842459	4.87303	6.51009e-09	2.21244e-07
NPAS4	3.8171	3.86572	0.618134	6.86738e-09	2.32945e-07
RBPJ	0.588181	0.58823	6.53255	7.64047e-09	2.58678e-07
PTGS2	1.78846	1.79173	2.23216	7.66345e-09	2.58967e-07
TM7SF2	-0.699883	-0.699972	5.56472	7.92823e-09	2.6741e-07
WWP2	-0.879484	-0.879726	4.65415	8.27978e-09	2.78742e-07
CSRP1	0.569783	0.569825	6.66401	8.47061e-09	2.84513e-07
FRZB	0.588661	0.588709	6.50581	8.48296e-09	2.84513e-07
NEK2	1.1076	1.10831	3.85201	8.84383e-09	2.96062e-07
CCDC50	0.571021	0.571063	6.67343	9.03433e-09	3.01875e-07
NGFR	-0.952604	-0.952934	4.25639	9.19879e-09	3.06798e-07
CD36	0.924125	0.924435	4.44597	9.32886e-09	3.10558e-07
CDC20	0.822221	0.822424	4.97881	9.394e-09	3.12146e-07
CEMIP	0.874931	0.875214	4.77653	9.49284e-09	3.14846e-07
MID1IP1	-0.696498	-0.696592	5.59932	1.02426e-08	3.39082e-07
P3H2	0.651025	0.651104	5.97422	1.02615e-08	3.39082e-07
NAV2	-0.471602	-0.471616	7.79735	1.05395e-08	3.4763e-07
FOXRED2	-0.864476	-0.864696	4.65418	1.08425e-08	3.56966e-07
RASSF1	0.835379	0.835591	4.88461	1.15548e-08	3.79717e-07
BACH2	0.812508	0.812706	5.01602	1.17783e-08	3.86353e-07
NEAT1	0.575205	0.575246	6.54439	1.18611e-08	3.88358e-07
DNAJB11	-0.677932	-0.678016	5.68599	1.21533e-08	3.97201e-07
SEMA4D	-0.869548	-0.869775	4.60645	1.22087e-08	3.98284e-07
STRN	0.502417	0.502439	7.36202	1.24493e-08	4.05396e-07
HEATR3	-1.0955	-1.09607	3.65575	1.25045e-08	4.06453e-07
MAFK	0.523912	0.52394	7.07095	1.26865e-08	4.1162e-07
IGF1R	0.485526	0.485544	7.61013	1.28946e-08	4.17618e-07
SCN5A	-0.531581	-0.531609	6.95933	1.31449e-08	4.24955e-07
SEMA4B	-0.579731	-0.579773	6.50759	1.33391e-08	4.30457e-07
MICAL2	0.424784	0.424791	8.81783	1.39111e-08	4.48107e-07
LIX1	-1.0372	-1.03766	3.87889	1.39607e-08	4.48898e-07
HS3ST3B1	0.910151	0.910488	4.55766	1.58653e-08	5.09225e-07
NFE2	-2.26548	-2.27233	1.41582	1.64596e-08	5.27355e-07
RAB21	0.642164	0.642239	6.01876	1.64987e-08	5.27664e-07
ATP2B4	0.399566	0.39957	9.64187	1.68215e-08	5.37029e-07
DOPEY1	0.649105	0.649186	5.91804	1.70571e-08	5.43582e-07
FURIN	-0.52658	-0.526607	6.98565	1.72231e-08	5.47895e-07
SHKBP1	-0.760689	-0.760829	5.14198	1.99603e-08	6.33847e-07
RPL37	0.465792	0.465804	7.95841	2.06458e-08	6.54453e-07
RPL34	0.447137	0.447148	8.1838	2.17697e-08	6.87646e-07
FERMT2	0.522943	0.522971	7.01886	2.17618e-08	6.87646e-07
CHST6	-1.20513	-1.20596	3.27615	2.19174e-08	6.91091e-07
ASPN	1.05185	1.05241	3.8117	2.27864e-08	7.1723e-07
RND2	-1.01369	-1.01413	3.94329	2.33874e-08	7.34856e-07
ACAT2	-0.661943	-0.662022	5.71676	2.37506e-08	7.44961e-07
MANSC1	-1.39928	-1.40076	2.82875	2.39671e-08	7.50438e-07
ADORA1	-0.950506	-0.950868	4.17822	2.44396e-08	7.63897e-07
SLC40A1	-0.842256	-0.842471	4.68357	2.4656e-08	7.69319e-07
CACNA2D2	-1.02182	-1.02228	3.89684	2.49277e-08	7.76445e-07
CRYAB	-0.419021	-0.419027	8.88875	2.75089e-08	8.55078e-07
CNN2	0.489494	0.489515	7.43128	2.75478e-08	8.55078e-07
RNMT	0.561465	0.561507	6.61702	3.01773e-08	9.35079e-07
BCL2L11	-0.788803	-0.788973	4.94108	3.09403e-08	9.57064e-07
MCF2L	-0.877896	-0.878158	4.48157	3.1448e-08	9.71093e-07
UBN1	-0.582596	-0.582643	6.35107	3.23653e-08	9.97698e-07
ABCA3	-0.850056	-0.850293	4.62585	3.2488e-08	9.98045e-07
PHLDA1	0.521406	0.521435	7.02437	3.24852e-08	9.98045e-07
BRCA2	-1.41047	-1.41196	2.70022	3.39828e-08	1.04218e-06
UGGT1	-0.576234	-0.576278	6.42264	3.41145e-08	1.04443e-06
KIF2C	0.801083	0.801291	4.97272	3.69949e-08	1.13068e-06
EIF2AK3	0.841853	0.842106	4.71039	3.71032e-08	1.13206e-06
MAT2A	0.442923	0.442934	8.15115	3.73812e-08	1.1386e-06
TRMU	0.611523	0.611588	6.13181	3.83761e-08	1.16494e-06
GOLGA6L9	1.35799	1.35939	2.85046	3.83124e-08	1.16494e-06
FGF12	0.698527	0.698642	5.48026	3.982e-08	1.20673e-06
SH3D21	0.574795	0.574842	6.4225	4.02414e-08	1.21744e-06
PPIL1	-0.785292	-0.785457	4.89428	4.38753e-08	1.32514e-06
ORMDL3	0.556639	0.55668	6.57142	4.40289e-08	1.32754e-06
HES6	-0.917884	-0.918202	4.25585	4.43723e-08	1.33564e-06
GYG1	0.541752	0.541788	6.79992	4.50653e-08	1.35423e-06
KY	-1.75317	-1.75618	1.99423	4.65487e-08	1.39646e-06
CDT1	-0.9409	-0.941252	4.09289	4.79754e-08	1.43446e-06
CRB2	-0.707403	-0.707518	5.41276	4.79289e-08	1.43446e-06
R3HDM2	0.585392	0.585447	6.34289	4.83647e-08	1.44369e-06
A4GALT	0.546824	0.546863	6.6968	4.92346e-08	1.46721e-06
FLNA	0.382648	0.382651	10.1739	4.98549e-08	1.48322e-06
CDK1	0.750925	0.751087	5.1706	5.01511e-08	1.48956e-06
NFIL3	0.768069	0.768246	5.07846	5.02548e-08	1.49017e-06
GMNN	-0.972751	-0.973159	3.96279	5.1239e-08	1.51684e-06
KIF20A	0.675209	0.675317	5.65047	5.29748e-08	1.56564e-06
DUSP10	0.954832	0.955232	4.13327	5.35177e-08	1.57908e-06
STAR	-1.28297	-1.28407	2.98272	5.55483e-08	1.63462e-06
PTPN21	0.537841	0.537876	6.76978	5.55827e-08	1.63462e-06
GTPBP2	0.58169	0.581741	6.35344	5.60512e-08	1.6457e-06
RPS27	0.456966	0.456976	8.27519	5.70302e-08	1.6717e-06
RIMKLB	0.524857	0.524889	6.91274	5.80028e-08	1.69743e-06
KHK	-1.22372	-1.22462	3.1123	6.13103e-08	1.7913e-06
ARHGEF17	0.466834	0.466851	7.68714	6.19865e-08	1.80811e-06
FAM213B	-0.719831	-0.719953	5.24518	6.50675e-08	1.89489e-06
COL7A1	0.514237	0.514264	6.98328	6.66373e-08	1.93746e-06
ADAMTSL5	0.646962	0.647051	5.81214	6.7774e-08	1.96413e-06
ANGPTL4	1.87864	1.88406	2.06793	6.76999e-08	1.96413e-06
PTAR1	0.51077	0.5108	7.11102	7.08338e-08	2.04949e-06
FAM57A	0.906465	0.906815	4.28215	7.09791e-08	2.05038e-06
P2RY1	-1.33461	-1.33602	2.90245	7.15743e-08	2.06305e-06
SHD	-0.645278	-0.645359	5.74506	7.16482e-08	2.06305e-06
TMEM97	-0.774607	-0.774769	4.92584	7.58815e-08	2.18144e-06
FNDC5	-0.761655	-0.761805	4.9719	7.74142e-08	2.22194e-06
CLDN6	0.465589	0.465605	7.65978	7.79732e-08	2.2344e-06
PAQR4	-0.929862	-0.930209	4.08796	7.87591e-08	2.25332e-06
OXSR1	0.622467	0.622541	5.92674	8.3618e-08	2.38851e-06
PICALM	0.472731	0.472749	7.54832	8.65948e-08	2.46961e-06
ERO1A	0.580005	0.58006	6.29769	9.85615e-08	2.80642e-06
PER2	1.32592	1.32746	2.93701	1.03576e-07	2.94451e-06
HDAC7	0.527508	0.527542	6.82364	1.04348e-07	2.96178e-06
CIART	1.20914	1.21022	3.16821	1.06177e-07	3.00889e-06
WDR76	-1.13479	-1.13553	3.32385	1.0764e-07	3.04554e-06
CRELD2	-0.776254	-0.776426	4.88243	1.10622e-07	3.12499e-06
MYBPC3	0.362563	0.362564	11.3925	1.13671e-07	3.20607e-06
FAM53B	-0.615071	-0.615139	5.90255	1.21355e-07	3.41739e-06
IGFBP7	-0.414288	-0.414294	8.70614	1.22992e-07	3.45806e-06
CLK3	0.675329	0.675418	5.79427	1.2704e-07	3.56629e-06
CXXC4	-0.854425	-0.854686	4.41301	1.27353e-07	3.56948e-06
COL1A1	-0.347032	-0.347032	12.9897	1.30712e-07	3.6579e-06
DNMT1	-0.555756	-0.555796	6.42274	1.33417e-07	3.72776e-06
EGR2	0.988463	0.989004	3.89898	1.35542e-07	3.78123e-06
KRTAP5-AS1	2.18514	2.19367	1.45507	1.37235e-07	3.8225e-06
FAM167A	-1.27719	-1.27834	2.924	1.38953e-07	3.86437e-06
ARHGAP31	-0.471331	-0.471348	7.44317	1.51525e-07	4.20747e-06
LOC440434	0.779061	0.779264	4.87326	1.51874e-07	4.21061e-06
CDC42SE1	0.557772	0.557817	6.44124	1.56369e-07	4.32853e-06
GALK1	-0.823563	-0.823789	4.53877	1.5787e-07	4.36335e-06
SP6	-1.17396	-1.17482	3.12178	1.59923e-07	4.41327e-06
C4orf47	2.01947	2.02614	1.64237	1.60424e-07	4.4203e-06
EXT1	0.547783	0.547826	6.53264	1.65108e-07	4.54238e-06
RRM1	-0.690196	-0.690306	5.31484	1.71856e-07	4.72077e-06
ALS2	0.532962	0.533	6.70036	1.78413e-07	4.89339e-06
PHF21B	1.09468	1.09548	3.47389	1.80447e-07	4.9416e-06
LOC729737	0.61017	0.610241	5.9545	1.85872e-07	5.0824e-06
MID1	0.634228	0.634314	5.75526	1.93296e-07	5.27734e-06
SGCB	0.546613	0.546655	6.5073	1.97029e-07	5.37106e-06
PNMAL2	-1.29044	-1.29174	2.86457	2.00083e-07	5.44604e-06
DDX41	0.580658	0.580715	6.18731	2.03698e-07	5.536e-06
PIM1	0.695459	0.695594	5.3366	2.1861e-07	5.93227e-06
FIBCD1	-1.58457	-1.58725	2.17482	2.21866e-07	6.00246e-06
INSIG1	-0.620749	-0.620821	5.84755	2.21554e-07	6.00246e-06
ARSJ	1.31327	1.31483	2.87974	2.33333e-07	6.30317e-06
PCDH8	-1.78684	-1.79055	1.79399	2.36454e-07	6.37784e-06
ACTA2-AS1	0.428731	0.428741	8.20167	2.37255e-07	6.38982e-06
MIR637	2.72913	2.74763	0.905431	2.43169e-07	6.53926e-06
PCYT1B	-1.38412	-1.38582	2.57127	2.50865e-07	6.73611e-06
ZNF703	-0.544232	-0.544272	6.48258	2.56736e-07	6.88343e-06
PFDN1	0.56746	0.567512	6.25338	2.61075e-07	6.98931e-06
CBR1	-0.804748	-0.804965	4.60449	2.67451e-07	7.14933e-06
MAP3K9	0.868156	0.86851	4.38006	2.69731e-07	7.19953e-06
MUM1L1	0.759721	0.75991	4.89843	2.70175e-07	7.20064e-06
CDC25A	-0.943133	-0.943547	3.88028	2.70993e-07	7.21171e-06
FAM81A	-2.5771	-2.59008	0.908176	2.83889e-07	7.5437e-06
CGREF1	-1.47183	-1.47395	2.32796	2.96454e-07	7.86591e-06
NYNRIN	-0.491276	-0.4913	7.05822	3.02997e-07	8.02762e-06
PCGF5	0.651662	0.651763	5.60814	3.04472e-07	8.0548e-06
DAGLA	-1.29236	-1.29368	2.71846	3.24432e-07	8.57018e-06
VGLL3	0.892135	0.892525	4.20962	3.24921e-07	8.57044e-06
LPPR4	-1.33405	-1.33561	2.6507	3.29626e-07	8.68178e-06
CRYBB2P1	1.06658	1.06729	3.45413	3.35435e-07	8.82179e-06
MITF	0.584091	0.584154	6.08381	3.61174e-07	9.4848e-06
SPHKAP	0.516807	0.516841	6.78203	3.67081e-07	9.6258e-06
MYCN	0.600667	0.60074	5.92242	3.93689e-07	1.03084e-05
AARS	-0.462101	-0.462119	7.47729	4.00927e-07	1.04826e-05
CSF1	-0.754063	-0.754234	4.77859	4.03442e-07	1.0533e-05
LRRFIP2	0.51285	0.512883	6.78672	4.11143e-07	1.07185e-05
FAM216A	0.836218	0.836507	4.37514	4.39442e-07	1.14395e-05
ADD3	0.461817	0.461836	7.4767	4.40404e-07	1.1448e-05
TPD52	0.596484	0.596554	5.94696	4.41214e-07	1.14524e-05
DES	-0.702983	-0.703119	5.14668	4.45736e-07	1.1553e-05
DPYSL5	-0.533652	-0.533691	6.50406	4.62818e-07	1.19784e-05
DDX26B	0.629055	0.629141	5.64745	4.65584e-07	1.20326e-05
IGFBPL1	-1.03949	-1.04015	3.4584	4.69951e-07	1.2128e-05
GNS	-0.511254	-0.511284	6.80043	4.749e-07	1.22381e-05
SAPCD2	1.01884	1.01953	3.67585	4.77013e-07	1.22749e-05
SLC12A4	0.501227	0.501258	6.90666	4.95214e-07	1.27249e-05
C11orf96	0.847426	0.847716	4.52853	5.18264e-07	1.32982e-05
ZC3HAV1	-0.735471	-0.735632	4.93407	5.22167e-07	1.336e-05
NIPBL-AS1	0.730916	0.731092	5.01015	5.21646e-07	1.336e-05
CHST1	-0.984063	-0.984606	3.62475	5.46412e-07	1.39604e-05
SEPHS2	-0.608446	-0.608518	5.74147	5.57794e-07	1.42309e-05
ABCC5	-0.490908	-0.490933	6.99341	5.7905e-07	1.47522e-05
ATP1B2	-0.517888	-0.517921	6.67656	5.90035e-07	1.50107e-05
DENND4B	0.539627	0.539671	6.43719	6.01872e-07	1.52901e-05
LOC220729	0.788859	0.789105	4.6308	6.19966e-07	1.57275e-05
CHAF1B	-1.31923	-1.32071	2.53182	6.23425e-07	1.57928e-05
SNRNP70	0.422024	0.422034	8.13077	6.24415e-07	1.57956e-05
PCDH7	0.482653	0.482678	7.10558	6.29227e-07	1.58725e-05
PPP3CC	0.769253	0.769483	4.75968	6.29208e-07	1.58725e-05
ZNF160	0.557007	0.557061	6.29208	6.36644e-07	1.6037e-05
SHISA3	-0.978386	-0.978876	3.58444	6.49343e-07	1.63339e-05
SLC22A17	-0.558215	-0.558263	6.21075	7.03897e-07	1.76813e-05
THEM6	-0.879173	-0.879526	4.03888	7.08242e-07	1.77656e-05
SLC6A8	0.485913	0.48594	7.06373	7.44514e-07	1.86493e-05
FAM193B	0.567982	0.568038	6.24173	7.83044e-07	1.9587e-05
HSDL2	0.536102	0.536145	6.44326	7.88136e-07	1.96869e-05
PCYT2	-0.65647	-0.656576	5.36645	8.1451e-07	2.03174e-05
TNFRSF11B	1.44282	1.44513	2.35795	8.21185e-07	2.04554e-05
LZTS3	0.681007	0.681143	5.26423	8.57358e-07	2.13268e-05
KDM4B	0.439341	0.439356	7.77782	8.67398e-07	2.15466e-05
HPCAL4	-1.13072	-1.13158	3.10892	8.72178e-07	2.16353e-05
E2F2	-1.77147	-1.77535	1.63433	8.75322e-07	2.16833e-05
EXO5	-1.35845	-1.36026	2.47199	8.84111e-07	2.18708e-05
TIGAR	-0.899685	-0.900072	3.9312	9.10272e-07	2.24868e-05
NDUFA4L2	1.29165	1.29332	2.66826	9.21029e-07	2.27212e-05
SPSB4	-0.657499	-0.657604	5.36997	9.32973e-07	2.29843e-05
TENM4	-0.577406	-0.577464	5.96134	9.6606e-07	2.37667e-05
BRCA1	-1.09562	-1.09642	3.15002	9.73694e-07	2.39216e-05
ID1	1.06991	1.07073	3.29703	1.01555e-06	2.49156e-05
TRIM45	-1.18573	-1.1868	2.85185	1.02139e-06	2.50246e-05
C1orf21	0.549281	0.549334	6.26332	1.04952e-06	2.56788e-05
OLR1	1.05517	1.056	3.35736	1.10082e-06	2.68973e-05
SCAND2P	0.750448	0.750661	4.77424	1.12569e-06	2.74674e-05
GSDMB	0.686702	0.686845	5.17074	1.13272e-06	2.76013e-05
SYNE1	0.564499	0.564559	6.08498	1.1348e-06	2.76145e-05
HSD3B7	-1.32248	-1.32409	2.4556	1.15601e-06	2.80926e-05
CLK1	0.496624	0.496655	6.81903	1.1659e-06	2.82943e-05
METRNL	0.659754	0.659876	5.34437	1.17548e-06	2.84882e-05
OGT	0.426188	0.4262	7.93791	1.21814e-06	2.94822e-05
TRAF3	-0.724581	-0.724747	4.84865	1.25932e-06	3.04377e-05
SETD1B	-0.621555	-0.621641	5.55547	1.2649e-06	3.05315e-05
RBM39	0.431846	0.431859	7.88479	1.29205e-06	3.11449e-05
DPY19L2	0.726751	0.726934	4.8642	1.29578e-06	3.11928e-05
LINC00472	1.50767	1.51055	2.14333	1.30922e-06	3.1474e-05
CPEB2	0.656443	0.656561	5.3247	1.35409e-06	3.25091e-05
CKB	-0.45835	-0.458368	7.3221	1.35896e-06	3.25387e-05
NEXN-AS1	0.998473	0.999147	3.50523	1.35803e-06	3.25387e-05
GATA5	-0.591979	-0.592052	5.78173	1.40645e-06	3.36309e-05
MAPK4	-0.704035	-0.704189	4.98005	1.45132e-06	3.46574e-05
OPRL1	-0.970953	-0.971496	3.53937	1.45919e-06	3.47991e-05
MGC12916	1.81302	1.81934	1.90864	1.46616e-06	3.49189e-05
SLC45A4	-0.85397	-0.854317	4.09478	1.52382e-06	3.62439e-05
LOC441666	-1.04851	-1.04928	3.27391	1.54356e-06	3.66646e-05
CDCA7	-0.97209	-0.972627	3.47243	1.56621e-06	3.71534e-05
RSRC2	0.535046	0.535093	6.33323	1.60967e-06	3.81338e-05
IL6R	-1.34786	-1.34958	2.36417	1.61408e-06	3.81879e-05
PCAT6	0.805505	0.8058	4.37533	1.69213e-06	3.99815e-05
PTP4A1	0.52778	0.527825	6.42101	1.76678e-06	4.16905e-05
LGALS8	0.537427	0.537477	6.30009	1.80239e-06	4.24747e-05
CAPN12	0.714587	0.714765	4.91278	1.82665e-06	4.29898e-05
WTIP	0.713011	0.713182	4.9159	1.86042e-06	4.37273e-05
MEX3B	0.662887	0.663021	5.25379	1.88139e-06	4.41621e-05
SLC24A5	0.911462	0.911969	3.82245	1.89132e-06	4.4337e-05
ANO6	0.507986	0.508024	6.63983	1.90439e-06	4.45851e-05
GAS2L1P2	-1.52017	-1.52267	2.00597	1.91274e-06	4.47222e-05
MARK4	0.505475	0.505512	6.65022	1.95708e-06	4.56397e-05
LRRC39	0.717745	0.71793	4.87519	1.95527e-06	4.56397e-05
METAP1	0.520703	0.520746	6.49907	1.97249e-06	4.59393e-05
IGFBP7-AS1	-0.473672	-0.473696	7.06384	1.97798e-06	4.60072e-05
UCK2	0.622195	0.622294	5.52227	2.0761e-06	4.8227e-05
ZFP36	0.657148	0.657276	5.28979	2.10893e-06	4.8926e-05
USP18	-1.67736	-1.6809	1.72936	2.11759e-06	4.90634e-05
FAM83C	-3.20162	-3.23392	0.242857	2.15874e-06	4.99523e-05
PLK3	1.0211	1.02185	3.36694	2.24375e-06	5.18523e-05
DTX3L	-0.932098	-0.932594	3.61322	2.26026e-06	5.20994e-05
PTPN11	0.464784	0.464807	7.16354	2.25758e-06	5.20994e-05
POLR2A	-0.449068	-0.449085	7.43831	2.26396e-06	5.21177e-05
WIPF3	0.757488	0.757719	4.61654	2.29955e-06	5.28691e-05
GAS2L3	0.99098	0.991758	3.55429	2.39334e-06	5.49548e-05
NXPE3	-0.887868	-0.888285	3.8305	2.40454e-06	5.51345e-05
RSRP1	0.565684	0.565748	5.96914	2.40732e-06	5.51345e-05
GINS3	-1.59827	-1.60141	1.89324	2.41181e-06	5.51667e-05
PAK6	-1.16292	-1.16405	2.85406	2.5472e-06	5.81893e-05
TRDN	0.496263	0.496295	6.70841	2.61829e-06	5.97371e-05
JARID2	0.700382	0.700552	4.94929	2.71842e-06	6.19426e-05
HOMER1	0.628305	0.628416	5.44065	2.81014e-06	6.39511e-05
ANP32E	0.519762	0.519807	6.43386	2.86104e-06	6.50269e-05
NSG1	1.02388	1.02466	3.27522	2.88136e-06	6.53231e-05
NTN4	1.33929	1.34143	2.40735	2.88091e-06	6.53231e-05
KIF3C	-0.77722	-0.777466	4.4026	3.10037e-06	7.01994e-05
STAU1	0.451463	0.451484	7.34467	3.12316e-06	7.06259e-05
CPT1C	-0.701708	-0.701867	4.82736	3.14016e-06	7.0921e-05
RNF115	0.628438	0.628546	5.39715	3.16151e-06	7.13131e-05
FHOD3	0.379373	0.379378	9.21264	3.23343e-06	7.28436e-05
UBALD2	0.692359	0.692526	4.96931	3.36343e-06	7.56773e-05
SLC30A2	-2.54457	-2.56264	0.83103	3.38872e-06	7.61506e-05
LIN9	0.635406	0.635524	5.34322	3.44122e-06	7.72334e-05
STBD1	0.978629	0.979335	3.45475	3.44988e-06	7.73309e-05
RTN4RL1	-0.836425	-0.836768	4.00315	3.46357e-06	7.75406e-05
ATP8B1	1.40816	1.41086	2.26629	3.56068e-06	7.96152e-05
RASSF8	-0.600194	-0.600277	5.60203	3.59782e-06	8.03453e-05
GADD45G	0.649159	0.649284	5.20114	3.61595e-06	8.06496e-05
OPHN1	0.635251	0.635371	5.35468	3.72306e-06	8.29354e-05
RPL22	0.40855	0.40856	8.11271	3.77728e-06	8.40386e-05
SNX24	0.706771	0.706952	4.82181	3.78207e-06	8.40409e-05
CAV2	0.51459	0.514632	6.45162	3.82943e-06	8.49877e-05
DLC1	0.488925	0.488959	6.77571	3.94453e-06	8.74339e-05
MPPE1	-0.889662	-0.89012	3.72409	4.03983e-06	8.94356e-05
TMEM176B	-0.583597	-0.583669	5.67426	4.05412e-06	8.9641e-05
CHAF1A	-0.742141	-0.742335	4.48326	4.12165e-06	9.10219e-05
IER2	0.46024	0.460264	7.14069	4.13167e-06	9.11307e-05
TROAP	0.783727	0.784038	4.41295	4.17014e-06	9.18663e-05
CEND1	-1.29863	-1.30042	2.36399	4.23653e-06	9.32141e-05
STXBP2	-0.749114	-0.749336	4.50621	4.28803e-06	9.42315e-05
ZNF667	0.736162	0.736386	4.6038	4.33e-06	9.50372e-05
ARGLU1	0.450549	0.450569	7.25652	4.38763e-06	9.61841e-05
EPDR1	-0.819867	-0.820193	4.04391	4.64427e-06	0.000101686
AGFG2	-0.892377	-0.892856	3.71035	4.6597e-06	0.000101899
2022-09-11	0.454442	0.454464	7.1913	4.733e-06	0.000103376
MB21D2	0.845779	0.846192	4.01638	4.80767e-06	0.000104879
GLRX	-0.778138	-0.778394	4.30511	4.81502e-06	0.000104911
BUB1B	0.692963	0.693137	4.8763	4.83661e-06	0.000105253
MCM10	-1.20051	-1.20178	2.52853	4.942e-06	0.000107417
TET1	0.670152	0.67031	5.06883	5.06024e-06	0.000109853
MOSPD1	0.758207	0.75846	4.4261	5.153e-06	0.000111732
FAP	-1.17668	-1.17795	2.63546	5.18382e-06	0.000112264
FDXR	-1.26759	-1.26914	2.37123	5.23195e-06	0.000113151
STX1B	-1.19114	-1.19247	2.59687	5.23743e-06	0.000113151
FAM60A	0.536299	0.536354	6.15633	5.38191e-06	0.000116132
DNM1	-0.611119	-0.611215	5.41575	5.53161e-06	0.000119219
GOLGA2P10	0.993036	0.993768	3.61123	5.58116e-06	0.000120142
TPM2	0.368641	0.368644	9.56266	5.64193e-06	0.000121305
BRSK1	0.613416	0.613521	5.45527	5.66625e-06	0.000121682
CERS6	0.469055	0.469082	6.94127	5.76311e-06	0.000123614
ISOC1	0.492324	0.492359	6.65864	5.80432e-06	0.000124349
TIMELESS	-0.735832	-0.736032	4.49983	5.8604e-06	0.0001254
SAP30	0.743864	0.744103	4.53905	6.05957e-06	0.000129507
ACLY	-0.427353	-0.427367	7.626	6.18997e-06	0.000132136
DSEL	-0.910125	-0.910655	3.59317	6.20123e-06	0.000132219
FZD4	-0.660498	-0.660636	5.04727	6.26719e-06	0.000133466
PRUNE2	-1.03901	-1.03987	3.0979	6.47096e-06	0.000137642
TECRL	0.385974	0.38598	8.7785	6.58781e-06	0.000139962
IRF8	-1.95553	-1.96315	1.24734	6.60706e-06	0.000140204
OGDH	-0.4369	-0.436917	7.40726	6.71662e-06	0.000142361
DCBLD2	0.424564	0.424579	7.69019	6.80787e-06	0.000143954
PRKCB	1.0227	1.02359	3.19475	6.80733e-06	0.000143954
BTF3	0.408924	0.408935	7.99985	7.26798e-06	0.000153502
SLC25A4	0.382818	0.382824	8.85119	7.29005e-06	0.000153787
ANKRD20A5P	1.0266	1.02749	3.16058	7.58353e-06	0.000159789
LOC728989	1.15367	1.15513	2.78856	7.86167e-06	0.000165455
CCNB2	0.759199	0.759491	4.42358	8.10369e-06	0.000170349
LRRC20	-0.611513	-0.611613	5.3458	8.13595e-06	0.000170826
IRF7	-0.948081	-0.948701	3.3714	8.23004e-06	0.0001726
SRL	-0.549297	-0.549357	5.87267	8.31173e-06	0.000174109
CPA4	-0.910025	-0.910581	3.56182	8.3512e-06	0.000174731
PPP1R13L	0.525556	0.52561	6.23605	8.4083e-06	0.000175721
WDHD1	-0.840214	-0.840594	3.79908	8.44859e-06	0.000176357
LDB2	0.864233	0.864718	3.78585	8.60474e-06	0.000179407
KRBA1	0.47774	0.477772	6.74156	9.62495e-06	0.000200445
IPW	0.488052	0.488085	6.63417	9.66036e-06	0.000200949
EBP	-0.624841	-0.624953	5.19259	9.73628e-06	0.000202293
FANCG	-0.818611	-0.818967	3.90299	9.91688e-06	0.000205807
FBXO2	-0.585278	-0.585362	5.52028	1.00456e-05	0.000208238
SLC30A1	-1.14281	-1.14407	2.647	1.009e-05	0.000208915
IL17RB	-0.898249	-0.898768	3.51941	1.04414e-05	0.000215941
KIF18B	0.790235	0.790593	4.17084	1.05035e-05	0.000216976
MPC1	0.611981	0.612099	5.37576	1.05548e-05	0.000217783
MLLT4-AS1	1.15439	1.1558	2.67278	1.09481e-05	0.000225639
MSS51	0.914732	0.915342	3.50747	1.11409e-05	0.000229348
CEP95	0.600488	0.60059	5.43606	1.11917e-05	0.000230131
RHBDF2	-1.52179	-1.52514	1.82024	1.14802e-05	0.000235793
SMYD1	0.361499	0.361502	9.73404	1.15364e-05	0.000236675
SLC22A18	-0.707473	-0.707673	4.59324	1.15966e-05	0.000237638
DPP3	-0.709085	-0.709276	4.56269	1.16374e-05	0.000238013
NTN1	-0.571731	-0.571805	5.58211	1.16415e-05	0.000238013
LOC90768	0.918972	0.919612	3.47629	1.16703e-05	0.000238329
SMTNL2	-0.453171	-0.453194	7.03757	1.18025e-05	0.000240755
HIF1A	-0.411856	-0.411868	7.8066	1.20015e-05	0.000244535
TFB1M	0.782648	0.782972	4.10597	1.21349e-05	0.000246974
WDR45B	0.456174	0.456199	7.04217	1.22705e-05	0.00024916
PRRX1	0.643988	0.64413	5.07455	1.22782e-05	0.00024916
CSMD1	1.08671	1.08791	2.94147	1.22841e-05	0.00024916
LYNX1	-1.02225	-1.02306	3.05531	1.25872e-05	0.000255019
ARHGAP23	0.451046	0.45107	7.05524	1.26527e-05	0.000256055
ZFP36L1	0.384292	0.384299	8.64178	1.27479e-05	0.000257692
TRAM1L1	-2.34604	-2.36066	0.734645	1.30535e-05	0.000263573
CDH8	1.19416	1.19583	2.50583	1.32281e-05	0.000266796
HNRNPR	0.480707	0.480741	6.62108	1.33449e-05	0.000268849
HLA-C	-0.521449	-0.521499	6.08326	1.37789e-05	0.000277282
HJURP	0.817488	0.817927	3.99751	1.38441e-05	0.000278281
ID2	-0.614656	-0.614765	5.23322	1.40494e-05	0.000281909
CNKSR3	0.68155	0.681732	4.74242	1.40561e-05	0.000281909
MALAT1	0.360784	0.360786	9.69212	1.42325e-05	0.000285127
GPAM	-0.683228	-0.683395	4.70216	1.44198e-05	0.000288558
LOC100133286	-0.866287	-0.866767	3.6081	1.44629e-05	0.000289097
FLJ10038	0.770193	0.770503	4.17221	1.45558e-05	0.000290629
LZTS1	-0.653924	-0.654067	4.89153	1.45855e-05	0.000290898
MPV17L2	-0.785959	-0.786274	4.06076	1.46351e-05	0.000291563
ADCK3	-0.613517	-0.613623	5.2206	1.46844e-05	0.00029222
TSPYL2	-0.508101	-0.508146	6.23157	1.48087e-05	0.000294366
MED15P9	1.47778	1.48115	1.89322	1.48412e-05	0.000294684
OSBPL3	0.926713	0.927381	3.45163	1.52901e-05	0.000303261
C15orf39	-0.480162	-0.480195	6.56654	1.53497e-05	0.000304108
RFC2	-0.755406	-0.755668	4.17169	1.56269e-05	0.000309258
BMPER	-1.0853	-1.08635	2.75763	1.59796e-05	0.000315888
EPS15	0.552663	0.552698	6.87059	1.62103e-05	0.000320096
ARMT1	-0.663638	-0.663785	4.80872	1.63706e-05	0.000322904
HNRNPA2B1	0.366574	0.366578	9.28673	1.6524e-05	0.000325571
RLF	0.567051	0.567135	5.68204	1.66279e-05	0.000327258
AGO1	-0.605502	-0.605608	5.27852	1.66921e-05	0.000328161
ST7-AS1	0.979558	0.980412	3.17705	1.711e-05	0.000336009
CEP120	0.664008	0.664177	4.83821	1.73758e-05	0.000340855
SV2C	0.583166	0.583261	5.46847	1.75133e-05	0.000343177
ZNF12	0.580104	0.580195	5.53804	1.76605e-05	0.000345683
TRIM63	0.4323	0.432319	7.33538	1.79185e-05	0.000350351
NAP1L1	0.371635	0.371639	9.05999	1.82256e-05	0.000355966
IKZF4	-0.639994	-0.640125	4.96842	1.83302e-05	0.000357619
LINC00982	-0.516388	-0.516437	6.10764	1.84265e-05	0.000359106
TMEM176A	-0.587381	-0.587474	5.38564	1.85057e-05	0.000360258
CCSAP	0.803646	0.804045	3.96178	1.85607e-05	0.000360936
FECH	-0.685087	-0.685263	4.59015	1.8868e-05	0.000366513
SBDS	0.541271	0.541337	5.85246	1.88914e-05	0.000366571
PSAPL1	-1.95829	-1.96567	0.995107	1.91186e-05	0.000370427
CPT1A	-0.616305	-0.616419	5.15219	1.91315e-05	0.000370427
ABCC6	-1.39111	-1.39376	1.99507	1.92094e-05	0.000371533
SPTBN2	0.533806	0.533871	5.91578	1.98808e-05	0.000384105
RPL30	0.391221	0.39123	8.20787	2.04305e-05	0.000394066
HSPB2	0.789896	0.790267	3.97859	2.04404e-05	0.000394066
LOC100129518	-1.21532	-1.217	2.31591	2.05081e-05	0.000394947
FAR2P1	0.578969	0.579061	5.46219	2.0933e-05	0.000402695
ARRDC2	1.03449	1.03555	2.96491	2.10493e-05	0.000404499
IKBKE	-0.90127	-0.901811	3.33423	2.11715e-05	0.000406411
AK7	-2.35578	-2.37041	0.596281	2.13871e-05	0.000410111
TCF7	-1.09233	-1.09348	2.64605	2.14644e-05	0.000411152
LTBP2	-0.666456	-0.666623	4.73656	2.15395e-05	0.000412151
PEAK1	0.420263	0.420279	7.56415	2.18312e-05	0.000417286
C1QL1	-0.973127	-0.973897	3.09271	2.18716e-05	0.000417612
TACC3	0.566679	0.566764	5.59672	2.19104e-05	0.000417907
ANKRD12	0.590906	0.591014	5.3898	2.19388e-05	0.000418005
LOC646762	0.59228	0.592387	5.36253	2.20928e-05	0.000420492
CAMK2D	0.397042	0.397053	8.05879	2.25526e-05	0.000428786
TOX	0.894939	0.895577	3.47863	2.29101e-05	0.000435122
C22orf46	-0.778343	-0.77866	3.94605	2.30473e-05	0.000437264
KLF15	0.987402	0.988328	3.11638	2.3296e-05	0.000441514
CHEK1	-0.754641	-0.754925	4.07993	2.3872e-05	0.000451953
AGRN	-0.377217	-0.377223	8.71384	2.40255e-05	0.000454379
CTSV	-0.549148	-0.549214	5.67005	2.42237e-05	0.000457644
LRP8	-0.610818	-0.610931	5.12523	2.44566e-05	0.000461558
TLE3	-0.540351	-0.540416	5.77554	2.47012e-05	0.000465683
HSD17B7	-0.894833	-0.895414	3.44021	2.48638e-05	0.000468255
PPP1R12C	0.480745	0.480782	6.49875	2.49235e-05	0.000468887
UNC5C	-0.748551	-0.748827	4.11474	2.50682e-05	0.000471113
ANKEF1	-1.25166	-1.25373	2.26238	2.52629e-05	0.000474276
RPS15A	0.390943	0.390952	8.18848	2.58144e-05	0.000484122
POLD3	-0.704413	-0.70462	4.39885	2.59395e-05	0.000485958
ADAMTSL2	-0.735738	-0.736007	4.27176	2.6356e-05	0.000493245
AVIL	-1.11072	-1.11197	2.56272	2.65745e-05	0.000496815
PM20D2	0.536925	0.536993	5.83033	2.70012e-05	0.000504266
C2orf72	1.70485	1.71114	1.43725	2.75621e-05	0.000514205
PBXIP1	-0.432564	-0.432583	7.1786	2.87818e-05	0.000536401
CYB5R1	0.456548	0.456576	6.8351	2.89876e-05	0.000539676
CECR2	0.551284	0.551362	5.69711	2.93212e-05	0.00054532
METTL7A	-0.725393	-0.725635	4.24698	2.97802e-05	0.000553282
GTSE1	0.746393	0.746712	4.22276	2.98273e-05	0.000553582
HYAL1	-1.38978	-1.39232	1.83902	2.98846e-05	0.000554071
ACTL8	3.78929	3.90018	0.0208413	3.05307e-05	0.000565465
INPP5A	0.446515	0.44654	6.96844	3.06118e-05	0.000566382
HEXIM1	-0.523812	-0.523869	5.90052	3.07267e-05	0.00056792
SPAG4	0.628775	0.628919	5.01262	3.08065e-05	0.000568808
CYB561	-0.887221	-0.88775	3.37148	3.1105e-05	0.000573577
TPX2	0.542004	0.54208	5.77475	3.11288e-05	0.000573577
ZNF207	0.475047	0.475084	6.53377	3.13546e-05	0.000577143
FGF7	0.73338	0.733662	4.1978	3.19528e-05	0.000587551
RBMXL1	-0.740807	-0.741078	4.19302	3.20767e-05	0.000589225
ZSWIM5	0.848346	0.84889	3.59519	3.3287e-05	0.00061083
MYO10	0.58335	0.583457	5.35908	3.3769e-05	0.000619042
ATF7IP	-0.449035	-0.44906	6.87792	3.41481e-05	0.000625351
MST1R	-4.34471	-4.4934	-0.402317	3.44597e-05	0.000629783
SEMA6B	-0.461707	-0.461737	6.70178	3.44605e-05	0.000629783
BCDIN3D	-1.01236	-1.01328	2.86465	3.46945e-05	0.000633412
CASP6	-0.827873	-0.828309	3.60018	3.4871e-05	0.000635341
BACH1	0.535445	0.535515	5.85608	3.48533e-05	0.000635341
ADCY7	-0.702783	-0.703003	4.37124	3.52113e-05	0.000640642
PCYOX1	-0.456681	-0.456709	6.74452	3.52335e-05	0.000640642
KCTD21	-0.727613	-0.727869	4.18618	3.55087e-05	0.000644991
TRAF4	0.547154	0.547229	5.67398	3.58427e-05	0.000650399
SCTR	-1.85643	-1.86411	1.1581	3.61848e-05	0.000655941
CDC25B	0.544135	0.544212	5.7107	3.67764e-05	0.000665992
CCDC113	-0.913822	-0.91448	3.24809	3.68286e-05	0.000666264
POGK	0.477436	0.477475	6.456	3.6949e-05	0.000667766
PKHD1L1	-0.877173	-0.87774	3.39146	3.74316e-05	0.000675807
FEM1C	0.548271	0.548352	5.66947	3.81904e-05	0.000688812
CDCA7L	0.541201	0.541275	5.70189	3.84724e-05	0.000693199
RMI1	-0.915716	-0.91638	3.27418	3.87164e-05	0.000696896
DDAH1	0.563103	0.563194	5.53385	3.88999e-05	0.000699496
MTFP1	0.661953	0.662142	4.73526	3.91333e-05	0.000702986
RPP25	-0.628051	-0.628184	4.89656	3.93254e-05	0.00070573
BCR	-0.514268	-0.51432	6.00582	3.94408e-05	0.000707093
GBP2	-0.960626	-0.961381	3.08306	3.96448e-05	0.000710038
TSPAN10	-1.9405	-1.9486	0.928985	4.02907e-05	0.000720886
LATS2	0.525255	0.52532	5.85928	4.10043e-05	0.000732921
SEMA6A	-0.615259	-0.615385	5.0191	4.15073e-05	0.000741172
ASPM	0.578896	0.579008	5.41825	4.15798e-05	0.000741728
SERINC4	0.57873	0.578834	5.34665	4.20458e-05	0.000749293
KIF23	0.630259	0.630416	4.96765	4.21958e-05	0.00075122
PDE11A	-1.7572	-1.76314	1.14121	4.463e-05	0.000793767
CDC14B	0.486003	0.486046	6.31156	4.56915e-05	0.000811841
MXD4	-0.466782	-0.466813	6.55779	4.59309e-05	0.000814717
MLEC	-0.393281	-0.393292	7.93417	4.59562e-05	0.000814717
TCERG1	0.439853	0.439877	7.02882	4.59899e-05	0.000814717
TMEM14A	-0.987209	-0.988064	2.91505	4.65893e-05	0.00082452
NUDT4	0.843192	0.843755	3.56068	4.67459e-05	0.000826475
AKAP3	-1.83826	-1.84589	1.11201	4.73797e-05	0.00083595
ENTPD7	-0.712287	-0.712534	4.24461	4.73474e-05	0.00083595
PSPH	-0.616599	-0.616726	4.93523	4.74218e-05	0.00083595
CREBRF	0.694691	0.694933	4.42067	4.77609e-05	0.000841098
DPM3	0.733442	0.733736	4.08555	4.81086e-05	0.00084639
ARHGEF2	0.43032	0.430341	7.11438	4.88408e-05	0.000858428
CYP4V2	-1.13498	-1.13645	2.37529	4.94112e-05	0.000866753
G0S2	-0.692618	-0.692831	4.34301	4.94107e-05	0.000866753
SNPH	-0.945708	-0.946412	3.05033	4.96501e-05	0.000870092
CHDH	-0.676426	-0.676623	4.45235	5.11187e-05	0.000894078
NUF2	0.799436	0.799894	3.83129	5.1115e-05	0.000894078
USP53	0.512382	0.512442	5.94563	5.18663e-05	0.000906268
PSMG3-AS1	-0.838932	-0.839387	3.41329	5.29518e-05	0.000924334
MAP2K3	-0.648038	-0.648201	4.68029	5.3006e-05	0.00092438
FBN2	0.341934	0.341936	10.39	5.3695e-05	0.000935483
RPS4Y1	0.491995	0.492041	6.17616	5.37742e-05	0.000935954
MST1	0.653569	0.653751	4.65531	5.45643e-05	0.000948784
PLCD1	-0.705924	-0.706168	4.26405	5.51231e-05	0.00095757
LUM	0.39665	0.396662	7.82302	5.53887e-05	0.000961252
ASRGL1	-1.18866	-1.19035	2.21946	5.56954e-05	0.000965639
OGFRL1	1.02923	1.03041	2.80329	5.61341e-05	0.000972303
PYGM	-0.458398	-0.458428	6.60583	5.67346e-05	0.000981755
RCN3	-0.447992	-0.448019	6.79882	5.68561e-05	0.000982907
MSRB3	0.419516	0.419534	7.28718	5.79708e-05	0.00100121
TULP2	-2.08061	-2.09103	0.711319	5.8367e-05	0.00100708
ERF	0.480996	0.481038	6.31051	5.93128e-05	0.00102242
ENO1	0.334278	0.334279	11.2474	6.09309e-05	0.0010493
TSPAN15	-0.707507	-0.707753	4.18784	6.11737e-05	0.00105247
BRINP3	-0.776576	-0.776966	3.7961	6.14235e-05	0.00105474
MGP	-0.437491	-0.437514	6.90507	6.13659e-05	0.00105474
EIF3E	0.39624	0.396252	7.8446	6.31196e-05	0.00108283
PARP9	-0.992819	-0.993755	2.79692	6.42887e-05	0.00110183
NSDHL	-0.604492	-0.604616	4.98378	6.50798e-05	0.00111432
ATP7B	0.526276	0.526346	5.77828	6.52076e-05	0.00111544
PLAGL1	0.465866	0.465902	6.51585	6.5377e-05	0.00111727
BTN3A1	-0.79779	-0.798218	3.65016	6.59319e-05	0.00112568
SEMA3G	-0.827028	-0.827504	3.46928	6.78092e-05	0.00115663
GAL3ST4	-1.21375	-1.21575	2.12854	6.78754e-05	0.00115666
RUSC1-AS1	-0.675712	-0.675912	4.36669	7.01181e-05	0.00119374
PELI1	0.64803	0.648216	4.64163	7.01876e-05	0.00119379
LIMS1	0.502147	0.5022	6.05751	7.04869e-05	0.00119774
CCBE1	0.720459	0.720762	4.15772	7.08747e-05	0.00120319
SH3GL3	0.576488	0.576596	5.22987	7.13649e-05	0.00121004
IER5	0.604151	0.604293	5.03968	7.14135e-05	0.00121004
CDH2	0.360895	0.3609	9.0725	7.15119e-05	0.00121056
POPDC3	0.551335	0.551426	5.50731	7.18935e-05	0.00121588
ATP1A3	-0.71364	-0.71393	4.21065	7.25965e-05	0.00122661
CCND3	-0.566149	-0.566243	5.32188	7.34894e-05	0.00124052
WNT2	-1.28471	-1.287	1.93153	7.47846e-05	0.0012612
TECR	-0.483694	-0.483736	6.20842	7.52472e-05	0.00126781
MAP4	0.346376	0.346378	9.90656	7.54227e-05	0.00126957
MGC70870	-3.43934	-3.49806	-0.212343	7.58145e-05	0.00127496
CPEB4	0.466297	0.466336	6.48583	7.66045e-05	0.00128704
CCDC88B	-1.12386	-1.1254	2.32845	7.72126e-05	0.00129604
LRRC75A-AS1	0.39076	0.390771	7.89066	7.76952e-05	0.00130292
DNHD1	-0.558794	-0.558884	5.4135	7.9558e-05	0.00133291
RPL35A	0.379501	0.37951	8.1768	8.13556e-05	0.00136176
PREP	0.481073	0.481118	6.26594	8.1581e-05	0.00136425
SCD	-0.362853	-0.362858	8.93737	8.21802e-05	0.00137299
FZD8	0.461362	0.461398	6.50625	8.26033e-05	0.00137878
LYL1	-1.30236	-1.30472	1.83147	8.32504e-05	0.00138828
RCAN2	0.462209	0.462246	6.50798	8.36184e-05	0.00139312
ZNF765	-1.15506	-1.15677	2.25983	8.43624e-05	0.00140421
TPI1	0.342291	0.342294	10.1008	8.67899e-05	0.00144194
STX16-NPEPL1	1.00654	1.00762	2.69384	8.67878e-05	0.00144194
AACS	-0.586195	-0.586306	5.09937	8.82839e-05	0.0014654
FLI1	0.910967	0.911777	3.15707	8.86918e-05	0.00147081
BLM	-0.984	-0.984987	2.75823	8.98778e-05	0.00148909
ZNF503-AS2	-0.694976	-0.695213	4.19526	9.07055e-05	0.00150142
GADD45A	0.504455	0.504515	5.94864	9.28098e-05	0.00153483
LRFN1	-0.64887	-0.64905	4.54327	9.34184e-05	0.00154347
NKTR	0.399225	0.39924	7.62973	9.41279e-05	0.00155376
TOR3A	-0.773484	-0.773876	3.65716	9.53687e-05	0.00157279
PTPRM	0.488841	0.488892	6.08088	9.73548e-05	0.00160407
TMPRSS13	-3.66434	-3.73834	-0.454561	0.000101897	0.00167583
KNTC1	-0.617176	-0.617316	4.75963	0.00010186	0.00167583
ORAI2	-0.531283	-0.531356	5.59878	0.000102141	0.00167829
NXPH2	0.634668	0.63485	4.68924	0.000102676	0.00168554
SNHG18	0.569718	0.569827	5.23375	0.000102997	0.00168926
LINGO1	-0.529459	-0.529535	5.59245	0.000103303	0.00169273
CRYZ	0.570489	0.570596	5.24162	0.000103549	0.00169521
PXMP4	-0.745306	-0.745646	3.83178	0.000104351	0.00170677
HSPB8	0.438922	0.43895	6.82844	0.000106015	0.00173241
THBD	0.814847	0.815423	3.54083	0.000106629	0.00174086
IGSF9B	0.70336	0.703653	4.15957	0.00010726	0.00174839
ART3	1.7868	1.79434	0.987011	0.000107285	0.00174839
CHRNA7	-1.46973	-1.47362	1.49111	0.000112523	0.00182822
IL33	-1.12459	-1.12627	2.29011	0.000112593	0.00182822
ATXN2	0.487356	0.487409	6.09012	0.000112512	0.00182822
ABI1	0.533826	0.533906	5.56013	0.00011239	0.00182822
RUSC1	-0.573402	-0.573511	5.13161	0.000113651	0.00184374
RARA	0.456894	0.456929	6.5604	0.000113891	0.00184597
PPT1	-0.630755	-0.630922	4.63662	0.000116137	0.00188066
ZSCAN5A	-1.65041	-1.65574	1.12403	0.000117595	0.00190083
UCK1	-0.574985	-0.57509	5.1577	0.000117507	0.00190083
MYSM1	0.443009	0.44304	6.71982	0.000119608	0.00193163
LURAP1	0.738469	0.738851	3.95589	0.000120426	0.00194309
GAS2L1	-0.566802	-0.566904	5.18136	0.000121109	0.0019506
KRTAP5-2	3.76744	3.87818	-0.334195	0.000121051	0.0019506
COX20	0.48531	0.48536	6.0951	0.000121372	0.00195308
TSSK2	-3.74735	-3.84554	-0.369382	0.000122456	0.00196875
CRY1	0.641134	0.641335	4.59428	0.000123916	0.00199044
REC8	-0.519397	-0.519462	5.59466	0.000124854	0.0020037
TGFBR3	-0.638009	-0.638185	4.59294	0.000126208	0.00202362
MEX3D	0.540043	0.540133	5.46838	0.000126392	0.00202476
MON1A	-0.992115	-0.993178	2.63261	0.000127182	0.00203476
EVA1B	0.449863	0.449897	6.58931	0.000127243	0.00203476
ARL4D	-0.670681	-0.670907	4.28135	0.000130086	0.00207837
SLC39A4	-0.962316	-0.9633	2.76803	0.000132543	0.00211573
PTRF	0.360988	0.360993	8.85683	0.000133001	0.00212115
AGT	-0.573765	-0.573877	5.08733	0.000133651	0.00212961
ZNF818P	-1.10988	-1.11151	2.27575	0.000137625	0.00219098
LOC101927021	-0.929738	-0.930612	2.9332	0.000138247	0.00219893
SAC3D1	-0.792196	-0.79265	3.47679	0.00013924	0.00221277
CACFD1	-0.495355	-0.495409	5.87531	0.00013999	0.00222271
TNK2	-0.433357	-0.433382	6.78016	0.000140282	0.00222537
BAHCC1	-0.487173	-0.48722	6.1085	0.000141491	0.00224257
BRIP1	-0.908359	-0.909125	2.97165	0.000143166	0.00226711
WRNIP1	0.478892	0.47894	6.19092	0.000144007	0.00227842
KDM7A	0.605444	0.605601	4.86971	0.000145475	0.00229961
LPP	0.403267	0.403285	7.42461	0.000146715	0.00231717
CCL2	0.831261	0.83188	3.37336	0.000148494	0.0023432
MYO7A	-1.40878	-1.41251	1.61189	0.000150312	0.0023698
CDC7	-0.809308	-0.809802	3.34892	0.000151219	0.00238199
IGFBP4	-0.444945	-0.444975	6.59431	0.000151668	0.00238698
PTGES3L	0.672542	0.672797	4.27467	0.000152283	0.00239455
CHST12	-0.720475	-0.720801	3.89802	0.000153471	0.0024111
USP3-AS1	0.726038	0.726395	3.90896	0.000153812	0.00241436
PPARD	-0.481538	-0.481586	6.01025	0.000156491	0.00245354
RAPGEF6	0.58981	0.589946	5.00296	0.000156583	0.00245354
HAUS1	-0.706537	-0.706835	3.99614	0.000157448	0.00246321
ZCCHC8	0.585421	0.585553	4.98299	0.000157475	0.00246321
CAP2	0.375287	0.375297	8.16899	0.000157634	0.00246354
TECTA	1.00735	1.00849	2.83923	0.000158405	0.00247344
PRSS8	-0.989513	-0.990617	2.58515	0.000158619	0.00247462
SBF2	0.483327	0.48338	6.04806	0.000159105	0.00248005
MAP3K7	0.45245	0.452485	6.48426	0.000159852	0.00248951
RNF146	0.501765	0.501827	5.81237	0.000160801	0.00250213
FBXL15	-0.666429	-0.666661	4.31558	0.000161146	0.00250532
DBNDD1	-0.710804	-0.711116	3.94457	0.000161675	0.00251137
MVP	-0.504366	-0.504429	5.76207	0.000163462	0.00253253
PHGDH	-0.409841	-0.409859	7.19621	0.00016346	0.00253253
COX6A2	0.665009	0.665259	4.33815	0.000163389	0.00253253
KEAP1	-0.501811	-0.501869	5.78615	0.000164467	0.0025459
PNPLA3	-1.52885	-1.53373	1.3475	0.000165633	0.00256174
PTCD2	-0.958686	-0.959718	2.74826	0.000166129	0.00256596
RPS23	0.356105	0.35611	8.9536	0.000166193	0.00256596
SCN4A	-2.6861	-2.71367	0.0208664	0.000166416	0.00256719
LMO3	-0.849357	-0.85	3.19933	0.000166588	0.00256763
ZNF470	0.764747	0.765183	3.59884	0.00016891	0.00260118
MYH14	-1.227	-1.22928	1.95068	0.000169899	0.00261417
BEND5	0.912268	0.913177	2.96768	0.000171945	0.00264338
CANX	-0.359111	-0.359117	8.75619	0.000173396	0.0026634
RILPL2	-1.08598	-1.08751	2.2654	0.000174989	0.00268556
ALDH5A1	-0.742914	-0.743287	3.7147	0.000176463	0.00270587
MAP2K1	0.455296	0.455334	6.44243	0.000177368	0.00271742
USP35	-0.538979	-0.539066	5.36109	0.00017804	0.00272538
LRRCC1	-0.916968	-0.917787	2.82993	0.000180752	0.00276453
CYSLTR1	-1.7138	-1.72032	0.982497	0.00018103	0.00276642
NRK	-0.585606	-0.58573	4.84559	0.000183812	0.00280572
TECPR1	-0.557521	-0.557625	5.17726	0.000183915	0.00280572
NPIPB5	0.877777	0.878517	3.05319	0.00018742	0.00285675
RAD21	0.394756	0.394771	7.56417	0.000188822	0.00287569
CSRNP3	-0.738409	-0.738783	3.73322	0.000189956	0.00289049
ETNPPL	-3.81547	-3.91407	-0.641587	0.000191145	0.00290611
ANO5	0.618371	0.618558	4.6568	0.000194831	0.00295964
PRPH2	-1.45375	-1.45801	1.4775	0.000196709	0.00298565
HTATIP2	-1.12307	-1.12493	2.22761	0.000196982	0.00298725
KCND1	-0.891665	-0.892432	2.99184	0.000197974	0.00299975
TIPIN	-1.10298	-1.10458	2.15393	0.000199408	0.00301894
KATNBL1	0.589844	0.58999	4.88148	0.00020071	0.00303608
POLA2	-0.704032	-0.704333	3.901	0.000201059	0.00303879
CLDN9	-0.935893	-0.936828	2.75896	0.00020235	0.00305572
PDIA6	-0.380108	-0.380118	7.90048	0.000203269	0.00306701
PXDC1	0.501242	0.501308	5.75767	0.000207575	0.00312935
KIF3B	-0.584961	-0.585094	4.87791	0.000208156	0.00313546
SH3TC2	-1.16149	-1.16339	2.00417	0.00020886	0.00314079
GDI1	0.399479	0.399496	7.38639	0.000208806	0.00314079
PGM2L1	-0.620622	-0.620794	4.55067	0.000210937	0.00316937
PCDHB13	-1.24414	-1.24668	1.85929	0.000217206	0.00326082
RBL1	-0.87772	-0.878408	2.93721	0.000220156	0.00329775
C3orf52	0.830908	0.831549	3.22306	0.000220086	0.00329775
TRHDE-AS1	1.88828	1.90006	0.967017	0.000220218	0.00329775
LRRC49	0.552073	0.55218	5.18214	0.000222481	0.00332886
GALNT6	-0.730056	-0.730408	3.69815	0.000222708	0.00332946
CACNA1C-AS1	0.554064	0.554172	5.15341	0.000223512	0.0033387
RPPH1	3.67764	3.76113	-0.680833	0.000224235	0.0033467
KCNIP4	0.628042	0.628233	4.52486	0.000224859	0.00335323
IFI35	-1.17764	-1.17966	1.9588	0.000226508	0.003375
HINT2	-0.698108	-0.698412	3.91744	0.000227191	0.00338238
FAM160A1	1.14226	1.1445	2.17687	0.000229048	0.00340718
LMOD1	0.457569	0.45761	6.31279	0.000230091	0.00341987
VWA5A	-0.605142	-0.605294	4.69804	0.000230386	0.00342141
CCDC87	-3.53355	-3.60677	-0.508099	0.000233951	0.00347147
GPBAR1	-1.08981	-1.09147	2.22797	0.000235093	0.00348552
OXTR	0.69405	0.694359	3.99927	0.000235857	0.00349396
ENPP5	-1.30659	-1.3098	1.75644	0.000237634	0.00351737
CACYBP	-0.500164	-0.500228	5.68737	0.000238883	0.00353294
AP5S1	-0.983283	-0.984413	2.49806	0.000239196	0.00353466
MIR1-1HG	0.945335	0.946362	2.6582	0.00023972	0.00353948
KIAA1161	-0.892541	-0.893333	2.90359	0.000240993	0.00355534
MSX2	-0.945968	-0.947003	2.71215	0.000241926	0.00356616
GALNT12	-1.1	-1.1016	2.13076	0.000242167	0.00356678
RPL18	0.358812	0.358818	8.6822	0.00024344	0.00358259
ASF1B	-0.783458	-0.783931	3.35501	0.000244811	0.0035998
LINC00894	0.859697	0.860469	3.08951	0.000245642	0.00360906
DHFR	-0.526219	-0.526296	5.34331	0.000245871	0.00360946
LOC100505938	1.25632	1.25902	1.8222	0.000246876	0.00362125
GIPR	-0.538054	-0.538149	5.304	0.00024732	0.00362396
SV2A	-0.517846	-0.517922	5.48212	0.000247465	0.00362396
SULF2	-0.465756	-0.465798	6.14607	0.000248537	0.00363668
MTUS2	0.398786	0.398803	7.36413	0.000252719	0.00369485
DGKI	1.24937	1.25207	1.79545	0.000254124	0.00371237
STOM	0.440898	0.440932	6.57873	0.00025513	0.00372099
BHLHE41	0.836162	0.836894	3.22761	0.000255092	0.00372099
NUTM2G	1.02545	1.02683	2.38699	0.000259614	0.00378331
PTER	-0.919302	-0.92022	2.75232	0.000260711	0.0037962
TINAGL1	-0.496207	-0.496269	5.73591	0.00026227	0.0038158
IGF2	-0.41561	-0.415629	7.28353	0.000266595	0.00387558
FAM153C	0.606427	0.606602	4.65232	0.000267497	0.00388554
SLC35E4	-0.79709	-0.797606	3.34066	0.000271293	0.00393749
BSDC1	0.436008	0.43604	6.58194	0.000274439	0.00397992
KIF1A	-0.536959	-0.537052	5.28715	0.000276156	0.00400159
RFTN1	0.476832	0.476887	5.98744	0.000280027	0.00405439
CYB561A3	-0.725843	-0.726206	3.6429	0.000281064	0.00406612
ZFHX2	-0.79175	-0.792235	3.32145	0.000282169	0.00407881
MFN2	0.374725	0.374735	7.96566	0.000282855	0.00408543
ALOX15	-1.29103	-1.29402	1.68677	0.00028346	0.00409087
TUNAR	-1.81524	-1.82395	0.764758	0.000291981	0.00421045
HIF1A-AS1	-0.710691	-0.711035	3.85333	0.00029241	0.00421324
AFP	1.00049	1.00212	2.68205	0.000293036	0.00421887
KCNJ3	-0.763282	-0.763762	3.49755	0.000295076	0.00424143
RPL14	0.361518	0.361525	8.42658	0.000294885	0.00424143
PDRG1	-0.578057	-0.578187	4.83742	0.000297236	0.00426905
RASA2	0.653455	0.653708	4.24881	0.000298095	0.00427795
FER1L5	-1.71779	-1.72541	0.935134	0.000298916	0.00428287
PPP1R12B	0.364405	0.364413	8.29577	0.000298916	0.00428287
B3GNT7	-0.714301	-0.714662	3.76046	0.000299754	0.00429145
PDLIM3	0.351933	0.351938	8.89275	0.000300955	0.0043052
KISS1	-2.79384	-2.82492	-0.125058	0.000303749	0.00434169
ITGA1	0.40924	0.409262	7.08584	0.000305298	0.00436036
TUBB4A	-0.87182	-0.872559	2.91343	0.000306721	0.0043737
CHST11	-0.610159	-0.610329	4.60714	0.000306703	0.0043737
ELOVL6	-0.563865	-0.563985	4.96049	0.000312306	0.00444627
DCAF8	0.40014	0.400157	7.29226	0.00031227	0.00444627
CCNE1	-0.733815	-0.734207	3.64236	0.000317435	0.00451569
ABCC6P1	-2.43468	-2.45522	0.058572	0.000318166	0.0045225
MYEF2	0.453831	0.453873	6.282	0.000318569	0.00452464
EPN3	-0.629006	-0.629205	4.31584	0.000325855	0.00462446
ZNF718	-0.884606	-0.885445	2.8687	0.00032769	0.00464314
ABCB4	0.710569	0.710962	3.82684	0.000327632	0.00464314
WDR60	0.489277	0.489341	5.81647	0.000329003	0.00465806
CTF1	0.650954	0.651192	4.19368	0.000330367	0.00467367
COL9A1	0.722436	0.722834	3.67023	0.000336694	0.00475942
LIMD1-AS1	0.605724	0.605911	4.62327	0.000339742	0.00479872
GDF15	2.37431	2.39561	0.122993	0.000340857	0.00481067
CKAP2L	0.793108	0.793749	3.37899	0.000343014	0.00483731
LMTK3	-1.19608	-1.1984	1.86696	0.000349335	0.00492258
ELK3	-0.539626	-0.539727	5.16266	0.000352721	0.00496638
PDGFRB	0.400854	0.400873	7.22002	0.000355034	0.00498033
CD47	0.449493	0.449533	6.30956	0.000354445	0.00498033
CSGALNACT2	0.535379	0.535484	5.25507	0.000354875	0.00498033
SSPN	0.543259	0.543371	5.19367	0.000355102	0.00498033
EPB41L4A-AS1	0.557794	0.557918	5.00371	0.000354801	0.00498033
GOLGA2	0.391741	0.391757	7.42003	0.000357147	0.00500509
UNC13A	0.941293	0.942493	2.67759	0.000359598	0.00503549
NCCRP1	-0.80703	-0.807613	3.16799	0.000361918	0.00506402
FAM122B	0.497781	0.497854	5.64698	0.000364762	0.00509983
NAP1L2	-2.58566	-2.61287	-0.0172825	0.000365234	0.00510245
KANK1	0.448101	0.448141	6.32872	0.000368241	0.00514045
GALNT18	-0.787491	-0.788022	3.24392	0.000369176	0.00514882
DPP10	0.684965	0.685278	3.92415	0.000369415	0.00514882
SEL1L	-0.430737	-0.430767	6.59769	0.000369717	0.00514901
OSBP2	-0.505445	-0.505516	5.50859	0.000370646	0.00515394
LMO2	0.926469	0.927609	2.73929	0.000370471	0.00515394
FXR1	0.378732	0.378745	7.74715	0.000373333	0.00518727
KIAA1755	-1.8606	-1.87095	0.686827	0.000376588	0.00522845
MDH1	0.350918	0.350923	8.90494	0.000377802	0.00524124
KLHL13	0.562895	0.563027	4.94415	0.00038402	0.00532337
ASH1L-AS1	1.09462	1.09664	2.15872	0.000384387	0.00532434
SLC39A10	0.485172	0.485235	5.78724	0.00038643	0.00534851
IRF1	-0.716504	-0.716892	3.6576	0.000389432	0.00538589
RNF150	0.481626	0.481689	5.85764	0.000391743	0.00541368
FASTKD5	-0.684886	-0.685182	3.81461	0.000394808	0.00545182
SRMS	-3.6126	-3.71016	-0.544941	0.000395246	0.00545366
PARP12	-0.585635	-0.585784	4.68291	0.000396373	0.00546501
TXNRD1	-0.457704	-0.457747	6.14807	0.000402646	0.00554722
ANKRD9	-0.474027	-0.47408	5.95781	0.000403429	0.00555373
TSHZ1	-0.5379	-0.538004	5.17392	0.000406483	0.00559149
KIAA0930	-0.559048	-0.559168	4.91134	0.000416118	0.00571963
SPR	-0.703232	-0.703581	3.70001	0.000419051	0.00575553
FANCL	-0.574284	-0.574419	4.72638	0.000420491	0.00577088
ST3GAL6-AS1	0.918603	0.919712	2.6757	0.000427376	0.00586088
CBFA2T3	-0.983148	-0.984539	2.45431	0.000428468	0.00587136
2022-03-07	0.417486	0.417513	6.82392	0.000429555	0.00587732
SLC2A4	0.523922	0.524015	5.33635	0.000429559	0.00587732
PIF1	0.781367	0.781982	3.33508	0.000430851	0.00589049
CHST10	-0.607229	-0.607398	4.44236	0.000433007	0.00591094
MIR5047	0.623623	0.623844	4.35417	0.000432937	0.00591094
PC	-0.660411	-0.660679	3.99409	0.000436961	0.00596037
NHSL2	-1.20962	-1.21222	1.77557	0.000447509	0.00609961
ZFC3H1	0.445232	0.445272	6.30949	0.000448653	0.00611056
TACR1	2.7512	2.79033	-0.109807	0.000453655	0.00617399
MAGI1	0.445793	0.445833	6.31475	0.00045413	0.00617576
RPL37A	0.34994	0.349944	8.87551	0.000456101	0.00619785
PRKXP1	-1.28098	-1.28387	1.53665	0.00045903	0.00623293
COL4A2-AS1	-0.393078	-0.393095	7.28356	0.000460833	0.00625266
ACPP	-1.60989	-1.61604	0.949016	0.00046698	0.00633127
TDRKH	-0.880379	-0.881239	2.74088	0.000470974	0.00638059
MLIP	0.426705	0.426735	6.62173	0.000483438	0.0065445
HDAC9	0.573044	0.5732	4.80436	0.000487114	0.00658929
LOC153684	-2.24251	-2.25975	0.142346	0.000492603	0.00665349
CERS6-AS1	0.448058	0.4481	6.23982	0.000492529	0.00665349
CEP250	0.469594	0.469651	5.91216	0.000497868	0.00671953
SOCS1	-1.32783	-1.33164	1.53123	0.000499617	0.00673806
TIGD2	-0.943059	-0.944247	2.53681	0.000501092	0.00675286
RIC8B	0.526522	0.526621	5.23724	0.000502749	0.0067701
GOLGA2P7	0.481638	0.481701	5.73842	0.000503285	0.00677223
LETM1	-0.514794	-0.514879	5.3169	0.000505743	0.00680019
ZWINT	-0.657703	-0.65797	3.94492	0.000508774	0.00683582
KCNIP2	0.756052	0.756603	3.40621	0.000509678	0.00684283
C14orf1	-0.554248	-0.554369	4.86883	0.000519704	0.00697221
HPS1	0.42352	0.42355	6.61681	0.000520928	0.0069834
RGS19	-0.91916	-0.920072	2.77761	0.000526715	0.00705569
CHKA	0.440549	0.440588	6.31504	0.000528218	0.00707054
HERPUD1	-0.440293	-0.44033	6.30196	0.000534365	0.00714298
KCNA4	1.66648	1.67554	1.04821	0.000534428	0.00714298
LINC00893	0.730913	0.731388	3.50029	0.000541221	0.00722839
KIAA0513	-0.585317	-0.585474	4.58605	0.000546861	0.00729828
GINS4	-0.71026	-0.710621	3.53794	0.000551314	0.00735222
CMPK2	-1.94186	-1.95342	0.426496	0.000554098	0.00738385
PAPD7	0.502982	0.503065	5.46773	0.000555966	0.00740323
CCDC58	0.808735	0.80939	3.04797	0.000556484	0.00740462
ACOX2	-0.618349	-0.618543	4.24787	0.000558084	0.00742041
EDAR	-3.93515	-4.08152	-0.789489	0.000561345	0.00745822
APOBEC3G	-1.11653	-1.11843	1.89972	0.000561988	0.00746123
CENPA	0.827545	0.828344	3.05834	0.000565184	0.00749811
BIRC5	0.560573	0.56071	4.90583	0.000567799	0.00752568
NR4A3	1.27761	1.28145	1.77816	0.000568103	0.00752568
CCNT2	0.434375	0.434412	6.40136	0.000573579	0.0075926
RIN3	-0.651612	-0.651879	4.01155	0.000578989	0.00765856
DIAPH3	0.701561	0.701985	3.70074	0.000582388	0.00769784
PINK1-AS	-0.478885	-0.478943	5.74607	0.000583164	0.00770241
PASK	-0.791859	-0.792437	3.10047	0.000587212	0.00775016
CORO2B	-0.718215	-0.718623	3.51267	0.0005885	0.00776144
LRRC17	-0.585375	-0.585533	4.55328	0.000596161	0.00785669
RAB11FIP5	0.462078	0.462131	5.99429	0.00059792	0.00787408
ARHGAP11A	0.560963	0.561112	4.85845	0.000603971	0.00794792
POP7	-0.681418	-0.681746	3.73175	0.000611267	0.00803802
MT1X	-1.67776	-1.68462	0.765969	0.000613599	0.00806277
CMTM1	-1.56064	-1.56685	1.00732	0.000619865	0.00813914
EEPD1	-0.737126	-0.737607	3.45654	0.000625197	0.00820314
SH3BGRL	0.437081	0.437119	6.31132	0.000631206	0.00827592
FAM110C	0.885005	0.886095	2.7625	0.000635792	0.00832994
ARFGEF3	0.918368	0.919709	2.70506	0.00063648	0.00833286
PLEKHA4	-0.486964	-0.487031	5.61624	0.000637143	0.00833546
KDM4A	-0.460387	-0.460436	5.9066	0.000640612	0.00837471
TRIM14	-2.02221	-2.03677	0.377189	0.000643844	0.00841082
SEMA3D	-0.624751	-0.624978	4.22397	0.000644781	0.00841531
LRRC41	0.403005	0.403028	6.97646	0.000645127	0.00841531
MAP7D3	0.607456	0.607672	4.40687	0.000648549	0.00845379
SAMHD1	-0.80146	-0.802104	3.04751	0.000649991	0.00846028
PDE7A	0.54374	0.543864	4.96378	0.000649979	0.00846028
IGSF9	-0.770236	-0.770774	3.19341	0.00065253	0.00848714
SORCS3	0.559567	0.559713	4.80963	0.000653003	0.00848714
TECPR2	-0.513276	-0.513363	5.24483	0.000654271	0.00849746
MME	0.427531	0.427566	6.5023	0.000657293	0.00853052
KCTD8	-2.02955	-2.04604	0.49929	0.00066106	0.0085732
SRSF5	0.371465	0.371477	7.78857	0.000664774	0.00861512
PCDHA9	-1.7731	-1.78206	0.630099	0.000666593	0.00863245
PEG3	0.4594	0.459453	5.97332	0.000669236	0.00866041
POP5	-0.686728	-0.687071	3.65614	0.00067107	0.00867162
KCNJ11	0.728122	0.728607	3.51899	0.000670622	0.00867162
EGFR	0.853225	0.854177	2.90783	0.000678961	0.00876726
CD6	-2.45215	-2.4765	-0.0174337	0.000683577	0.00881416
KDM4C	0.491226	0.4913	5.54632	0.000683238	0.00881416
SHROOM3	0.428523	0.428559	6.45707	0.000684385	0.00881823
SORT1	0.371315	0.371327	7.75007	0.000698387	0.00899217
MKNK2	-0.42357	-0.423601	6.49268	0.00070473	0.00906733
ARSI	-0.711011	-0.711435	3.51588	0.000708209	0.00910226
ACSL1	-0.477213	-0.477275	5.64689	0.000708462	0.00910226
TMOD2	-0.699262	-0.699643	3.56926	0.000711966	0.00914073
AP3B2	3.35398	3.43571	-0.619505	0.000726235	0.00931724
AADAC	-3.31372	-3.38582	-0.621925	0.000730787	0.00936222
LINC01000	0.429831	0.429865	6.4425	0.000730301	0.00936222
MMS22L	-0.670486	-0.670808	3.7264	0.000731607	0.00936603
IPO9-AS1	0.543474	0.543603	4.92432	0.000732907	0.00937598
LINC00641	-0.484307	-0.484376	5.56336	0.000734423	0.00938197
RPE	0.541165	0.54129	4.96503	0.000734	0.00938197
ECEL1	-0.803293	-0.803953	3.04752	0.000738734	0.00942359
CDC42EP4	-0.52805	-0.528156	5.0522	0.000738608	0.00942359
TONSL	-0.544802	-0.544924	4.86062	0.000747603	0.00952995
COL4A2	-0.316512	-0.316513	11.6282	0.000749728	0.00954385
ZNF292	0.433178	0.433217	6.35821	0.00074976	0.00954385
FLT1	0.458911	0.458965	5.92146	0.000757594	0.00963673
TRIT1	0.588097	0.588286	4.5008	0.000759157	0.00964976
RIMKLA	0.517575	0.517677	5.19363	0.000761899	0.00967774
ARHGEF7	0.448674	0.448722	6.08775	0.000770785	0.00978367
RPL11	0.348413	0.348419	8.57703	0.000783539	0.00993852
ALAD	-0.453811	-0.453859	5.93789	0.000786428	0.0099681
GBA2	0.396097	0.396118	7.04136	0.000786987	0.00996814
RNPC3	0.463258	0.463315	5.83077	0.000787576	0.00996854
DHFRL1	-1.08971	-1.09168	1.95704	0.000793037	0.0100273
HAND2-AS1	0.585855	0.586049	4.54207	0.000793336	0.0100273
TUBE1	0.582637	0.582822	4.52399	0.000793971	0.0100282
ARID5B	0.53393	0.534052	5.03754	0.000799176	0.0100868
FSD2	0.452264	0.452314	6.01679	0.000800778	0.0100999
RPL13A	0.402718	0.402741	6.85925	0.000802611	0.0101159
GPD1L	-0.676534	-0.676888	3.68217	0.000804801	0.0101364
DOLK	-0.627457	-0.627698	4.01722	0.000808947	0.0101815
STEAP3	-1.80233	-1.81252	0.554273	0.000816858	0.0102738
NCOA5	-0.610374	-0.61059	4.18096	0.000824977	0.0103687
EPHB2	-0.47303	-0.473089	5.64374	0.000826787	0.0103841
CRNDE	0.488503	0.488579	5.49804	0.000830862	0.010428
RPL9	0.336599	0.336602	9.28846	0.000847838	0.0106336
C19orf57	-1.47618	-1.48119	1.02723	0.000853495	0.0106971
KLHL25	-0.552822	-0.55296	4.76064	0.000863364	0.0108132
COA7	-0.793067	-0.793785	3.05484	0.000871697	0.0109099
LRRC10	0.388019	0.388037	7.18778	0.000872395	0.010911
CPNE1	0.376481	0.376496	7.51979	0.000875067	0.0109368
MT1E	-1.09103	-1.09304	1.89383	0.000877683	0.0109619
NT5M	-0.602867	-0.60307	4.37077	0.000892075	0.0111338
TLCD1	-1.02879	-1.03047	2.04784	0.00089529	0.0111584
CBX6	-0.385457	-0.385474	7.21863	0.000895261	0.0111584
GRM2	-3.0999	-3.15703	-0.60219	0.000895945	0.0111588
GMPPB	-0.597225	-0.59742	4.25962	0.000896635	0.0111597
G6PD	-0.605071	-0.605282	4.28217	0.000904827	0.0112538
MYOM3	-4.43686	-4.72111	-0.954175	0.000913441	0.011353
VPS33A	-0.551608	-0.551741	4.69502	0.000922457	0.0114572
ABCB9	-0.764032	-0.764618	3.11513	0.000923799	0.0114659
ESPL1	0.690733	0.691159	3.59838	0.000925731	0.0114819
POLE2	-1.04002	-1.04168	1.99396	0.000935434	0.0115869
NFKB2	0.459984	0.460044	5.86002	0.000935489	0.0115869
ZNF786	-0.843111	-0.843994	2.72621	0.0009479	0.0117246
INHBE	-0.768035	-0.768646	3.14004	0.000947915	0.0117246
CDKN1B	0.422028	0.422063	6.49487	0.000960929	0.0118773
CXCL8	2.39508	2.42492	0.0357198	0.000965036	0.0119199
DCTPP1	-0.584363	-0.584545	4.36575	0.000968668	0.0119565
PRPF4B	0.403464	0.40349	6.8086	0.000971593	0.0119843
ZNF180	-0.885931	-0.886973	2.50665	0.000973744	0.0120026
CELF6	1.49002	1.49559	0.96072	0.000977407	0.0120394
SPTBN1	0.327055	0.327058	10.0002	0.000980604	0.0120705
ACAT1	-0.548207	-0.54834	4.72872	0.000985748	0.0121255
KLF5	0.906668	0.907973	2.5169	0.000989055	0.0121578
ACACB	-0.383296	-0.383313	7.25666	0.000990501	0.0121673
NDST2	0.536207	0.536333	4.8789	0.000992892	0.0121883
GPR17	0.920889	0.922229	2.4415	0.000997165	0.0122323
HNRNPD	0.366878	0.36689	7.71175	0.0010012	0.0122734
ACOT9	0.496978	0.497062	5.38487	0.0010023	0.0122786
TMEM67	0.535908	0.536034	4.86313	0.00100642	0.0123206
XPR1	0.396952	0.396976	6.95042	0.00100933	0.0123477
LAMB3	-1.32032	-1.32412	1.28026	0.00101216	0.0123712
SLX4	-0.595676	-0.595884	4.28119	0.00101263	0.0123712
KTN1	0.351813	0.351821	8.30155	0.00101893	0.0124397
MPP5	0.475665	0.475736	5.60518	0.00102293	0.0124801
CLDN19	-3.92361	-4.06981	-1.00392	0.00102585	0.0125071
SLC1A4	-0.384312	-0.384329	7.19244	0.00102831	0.0125286
GDF2	-2.08268	-2.09742	0.131008	0.00103062	0.0125482
KISS1R	2.13178	2.15767	0.447173	0.00104222	0.0126808
SUOX	-0.503785	-0.503871	5.20239	0.00104325	0.0126847
CAPG	-0.813558	-0.814339	2.87279	0.00105055	0.0127476
PARP4	-0.452032	-0.452084	5.89508	0.00104946	0.0127476
SDK2	-0.422712	-0.422747	6.40272	0.00105028	0.0127476
PRRT4	-0.590708	-0.590892	4.28311	0.0010537	0.0127598
MTR	0.382296	0.382314	7.31967	0.00105333	0.0127598
HMBOX1	0.598586	0.598824	4.38956	0.00105327	0.0127598
RNF126	0.470273	0.47034	5.64977	0.0010603	0.0128311
FAM78A	0.385483	0.385501	7.2049	0.00106442	0.0128722
SAA2	-6.55286	-1.44269e+08	-1.60182	0.00107065	0.0129388
CDCA8	0.639849	0.640184	3.97175	0.00108699	0.0131274
APBB3	0.542819	0.542954	4.80135	0.00109855	0.0132581
MMP1	-0.977735	-0.979182	2.1194	0.00110853	0.0133337
HMBS	-0.587551	-0.587744	4.29026	0.001108	0.0133337
SLIT2	-0.419885	-0.419917	6.39411	0.00110666	0.0133337
SIPA1L2	0.346665	0.346671	8.5422	0.00110592	0.0133337
CCDC184	0.775611	0.776247	2.99938	0.00110778	0.0133337
PPM1M	-0.613491	-0.613734	4.12619	0.00111263	0.013374
AURKB	0.693741	0.69422	3.61232	0.00111448	0.0133872
PNMA2	0.70294	0.703432	3.46964	0.00112192	0.0134596
LOC154761	1.49679	1.50312	1.01018	0.00112201	0.0134596
ANLN	0.436573	0.436618	6.1992	0.00112371	0.013471
UNC13D	-0.668762	-0.669121	3.62723	0.00112671	0.0134979
UNG	-0.546569	-0.546703	4.67027	0.00112948	0.0135221
TMEM158	1.6186	1.62788	0.916142	0.00115027	0.0137617
PRDM8	0.635153	0.635463	3.91998	0.00115753	0.0138393
STIM2	-0.618993	-0.619244	3.97469	0.00115971	0.0138562
ZDBF2	0.619274	0.619555	4.08056	0.00116423	0.0139009
IGFBP3	0.320429	0.32043	10.5495	0.00116644	0.013918
FOXO6	-0.579204	-0.579393	4.3642	0.00116922	0.0139419
SMNDC1	0.522012	0.522131	5.04864	0.0011735	0.0139836
PARP10	-0.7229	-0.723388	3.24395	0.001192	0.0141946
CSDC2	-0.542904	-0.543042	4.73704	0.00119371	0.0142056
RPL29	0.341419	0.341424	8.76634	0.00119856	0.0142537
CCNA2	0.510762	0.510874	5.17846	0.00120111	0.0142746
RITA1	-0.599802	-0.600019	4.11264	0.00120556	0.014318
UMAD1	-0.834662	-0.835513	2.61894	0.00121263	0.0143924
UCKL1	0.43789	0.437935	6.06043	0.00121734	0.0144388
ZFYVE26	-0.523702	-0.523815	4.93559	0.00121869	0.0144452
KCNS3	-1.62464	-1.63257	0.750086	0.0012212	0.0144576
CCDC96	-1.55146	-1.55823	0.873792	0.00122135	0.0144576
YIPF1	-0.607736	-0.607972	4.0749	0.00124488	0.0147264
CCDC157	-0.846599	-0.847513	2.55392	0.00127387	0.015054
MRPS12	-0.564571	-0.564739	4.51153	0.00127426	0.015054
ADARB1	0.427591	0.42763	6.23911	0.00127564	0.0150605
PEBP1	0.376166	0.376182	7.31534	0.00128777	0.0151937
ALKBH8	-0.820916	-0.821793	2.74833	0.00129149	0.0152275
TPMT	-0.578813	-0.579	4.33599	0.00129416	0.015239
FBXL18	-0.513889	-0.513992	5.01324	0.00129399	0.015239
SELENBP1	-0.564078	-0.564229	4.55903	0.00129844	0.0152793
LOC100506321	0.823991	0.824905	2.79937	0.00130423	0.0153374
FAM153A	1.00678	1.00864	2.0824	0.00130792	0.0153707
SRRM2	0.325922	0.325924	9.86148	0.00131105	0.0153974
RUSC2	0.41982	0.419855	6.39751	0.00133381	0.0156543
2022-03-02	-0.542198	-0.542334	4.71734	0.00133471	0.0156547
KCNIP1	1.29594	1.30084	1.48449	0.00134204	0.0157303
HIVEP2	0.456059	0.456119	5.78572	0.00134394	0.0157423
CELF1	0.385937	0.385957	7.10949	0.00134804	0.01578
SEMA4F	-0.821155	-0.82201	2.7176	0.00135523	0.0158538
IL27RA	-0.812525	-0.813384	2.78466	0.00135977	0.0158965
HABP2	1.77604	1.7892	0.656564	0.00136173	0.015909
NECAB1	0.631149	0.63146	3.85699	0.00136529	0.0159403
PRODH	-0.898073	-0.899284	2.38257	0.00136968	0.0159811
STOX1	-1.49826	-1.50359	0.887414	0.00137762	0.0160633
TCF20	-0.478201	-0.478275	5.40783	0.00139878	0.0162993
SEC31B	0.50383	0.503927	5.13949	0.00140366	0.0163456
NUAK2	0.948484	0.950031	2.23674	0.00140754	0.0163801
MIRLET7DHG	1.28375	1.28788	1.34655	0.00141389	0.0164433
TTC30B	-1.04796	-1.04972	1.85593	0.00141745	0.0164741
LINC01547	-1.59565	-1.60275	0.696208	0.00142134	0.0165085
PYCRL	-0.84819	-0.849128	2.5668	0.00142541	0.0165451
CYP26A1	6.23074	1.44269e+08	-1.45276	0.00144291	0.0167373
TMEM184A	0.492298	0.49239	5.27208	0.00144743	0.016779
LRRN1	-0.677867	-0.678274	3.47237	0.00145328	0.0168298
LRRC32	-0.418632	-0.418667	6.33202	0.00145369	0.0168298
UEVLD	-0.670856	-0.67124	3.49427	0.00146574	0.0169583
MECOM	-0.562671	-0.562841	4.42474	0.00147381	0.0170315
LINC01002	0.733513	0.734113	3.16993	0.00147397	0.0170315
FLJ42627	-0.529872	-0.530002	4.80011	0.00147839	0.0170715
FNDC1	-2.22062	-2.244	0.105698	0.00148013	0.0170806
C15orf59	-0.815049	-0.81591	2.68887	0.00149714	0.0172657
CD55	0.583503	0.583723	4.24733	0.00150439	0.0173382
ALPK2	0.334767	0.334771	9.05445	0.00152414	0.0175546
OLFML2A	-0.410568	-0.4106	6.48682	0.00152874	0.0175963
GBP4	-0.620777	-0.621057	3.86437	0.00153765	0.0176874
DSN1	-0.635794	-0.636083	3.74301	0.00153955	0.0176979
FRAT1	-0.669848	-0.670254	3.53469	0.00154295	0.0177256
MIR208B	2.24922	2.27835	0.153995	0.00154931	0.0177873
LOC101929034	-4.17649	-4.45829	-0.78993	0.0015535	0.0178126
CLEC11A	0.537321	0.537463	4.67357	0.0015535	0.0178126
HDDC3	-0.832792	-0.833737	2.58955	0.00155621	0.0178322
FAM19A4	-2.08259	-2.10041	0.142812	0.00155959	0.0178481
LDHD	-1.07653	-1.07875	1.87524	0.0015594	0.0178481
RNF144B	-1.65386	-1.66249	0.630148	0.00156872	0.0179411
TNRC6C-AS1	0.445858	0.445914	5.87286	0.00157481	0.0179992
BHLHE40-AS1	0.795908	0.79681	2.90644	0.00158047	0.0180524
CCDC183	0.390848	0.39087	6.86558	0.00159658	0.0182202
ATP8A1	0.549705	0.549869	4.61476	0.00159821	0.0182202
IRF6	0.55796	0.55814	4.52125	0.00159728	0.0182202
KIF4A	0.582034	0.58226	4.28465	0.00159996	0.0182286
NOMO2	-0.568134	-0.568321	4.33909	0.00160473	0.0182713
ZNF385A	-0.540168	-0.540309	4.61095	0.00160702	0.0182857
ASB11	1.20328	1.20679	1.49855	0.0016148	0.0183626
BBS12	-0.880242	-0.881382	2.37916	0.00161781	0.0183851
IFIT1	-0.490642	-0.490726	5.18	0.00162457	0.0184503
STOX2	-0.696322	-0.696779	3.28707	0.00163245	0.0185162
SMAD6	-0.4099	-0.40993	6.47634	0.00163161	0.0185162
MFSD6	-0.926296	-0.927665	2.2361	0.00163608	0.0185457
KBTBD13	-0.882979	-0.884072	2.30961	0.00164006	0.018579
APOBEC3F	-0.679711	-0.680135	3.40178	0.00164559	0.0186299
LRP2BP	0.985188	0.987051	2.08752	0.00165065	0.0186754
CELF2-AS1	1.08689	1.08939	1.78244	0.00165294	0.0186895
SLC27A4	-0.597395	-0.597625	4.05699	0.00165632	0.0187159
PHYHIP	-1.05409	-1.05605	1.80527	0.00166714	0.0188263
TTPAL	-0.610461	-0.610727	3.92139	0.00167149	0.01884
NRBP2	0.397799	0.397825	6.70142	0.00167151	0.01884
TCERG1L	1.2291	1.2333	1.63441	0.00167046	0.01884
AMY2B	0.441685	0.441737	5.90316	0.00167578	0.0188762
RPL23	0.336498	0.336503	8.89014	0.00167943	0.0189055
SLC44A5	0.57796	0.578184	4.28792	0.00168715	0.0189804
RASGEF1A	-1.81432	-1.82505	0.377245	0.0016912	0.0190141
APLNR	-0.627103	-0.627403	3.78633	0.00169915	0.0190915
RPL5	0.326799	0.326802	9.5804	0.00170615	0.0191581
FLOT2	-0.375465	-0.375482	7.24425	0.00170835	0.0191707
EGR3	0.781034	0.781876	2.93029	0.00172362	0.01933
FCHO2	0.517704	0.517824	4.89043	0.00172877	0.0193756
USP12-AS2	-6.42796	-1.44269e+08	-1.72381	0.00174211	0.0195104
SLC39A13	0.433803	0.43385	6.01168	0.00174297	0.0195104
TRAF5	0.509753	0.509863	4.95397	0.00175583	0.019642
LOC101927188	-0.794837	-0.795621	2.71062	0.00176821	0.0197682
TMED4	0.401743	0.401772	6.5866	0.00178244	0.0199148
NPLOC4	-0.380348	-0.380367	7.06202	0.00180103	0.02011
PROS1	-0.393395	-0.393419	6.7763	0.00181214	0.0202214
SLC8B1	-0.888634	-0.889789	2.33843	0.00183168	0.0204267
RGS3	0.410772	0.410801	6.6444	0.00183434	0.0204437
RAB8B	0.557086	0.557259	4.54705	0.00184817	0.0205851
BROX	-0.518339	-0.518465	4.83779	0.00185028	0.0205957
ATP6V0E2	-0.518316	-0.518433	4.83299	0.00187888	0.0208881
DCN	0.385632	0.385652	6.98077	0.00187815	0.0208881
IPO11	-0.772511	-0.773266	2.85735	0.00189573	0.0210362
ORAI1	-0.554627	-0.5548	4.42091	0.00189482	0.0210362
PLEKHH1	0.472156	0.472234	5.40443	0.00189396	0.0210362
CNGA1	-1.56435	-1.57185	0.719496	0.00189965	0.0210667
COMMD10	0.57132	0.571531	4.25936	0.00190436	0.0211059
BMP4	0.475096	0.475177	5.38824	0.00191102	0.0211666
FRMD6	0.539726	0.539884	4.60176	0.00191359	0.021182
TTTY15	0.719612	0.720206	3.15006	0.00191495	0.0211839
LAP3	-0.492678	-0.492769	5.14064	0.00191852	0.0212103
GINS1	-0.627103	-0.627408	3.69429	0.00193272	0.0213541
STARD13	0.610934	0.611231	3.88814	0.00193477	0.0213636
PTHLH	2.81384	2.86617	-0.561628	0.00193967	0.0214045
LOC100506985	-1.54178	-1.54873	0.781333	0.00194716	0.0214607
SH3RF2	0.513504	0.513624	4.84896	0.00194702	0.0214607
NCOA2	-0.547084	-0.547249	4.50246	0.00197261	0.0217149
ADAMTS14	-0.463439	-0.463505	5.44972	0.00197265	0.0217149
MIR145	1.57075	1.57872	0.698837	0.0019764	0.0217428
RPSAP52	3.83652	4.00012	-1.16561	0.00197904	0.0217585
PAOX	-0.783697	-0.784473	2.72896	0.00198611	0.0218228
LOC101927365	0.623563	0.623892	3.80717	0.00199156	0.0218694
RAB9A	0.579538	0.579764	4.13982	0.00199668	0.0219121
NLGN3	-0.716926	-0.717478	3.10619	0.00200088	0.0219448
F11R	-0.419265	-0.419303	6.22012	0.00200387	0.0219641
PDLIM2	0.452565	0.452626	5.67004	0.00201064	0.0220248
TTLL12	-0.488459	-0.48855	5.13828	0.00204185	0.022353
ADAMTS20	1.18226	1.18584	1.56433	0.00205174	0.0224476
JAKMIP3	1.20263	1.20631	1.52635	0.00206362	0.0225637
RNFT2	-1.0191	-1.021	1.84663	0.00207112	0.022632
CX3CL1	-0.919396	-0.920807	2.16133	0.00207326	0.0226416
UBR7	-0.495206	-0.495302	5.07404	0.00208378	0.0227417
GATSL2	-0.446866	-0.446922	5.69842	0.00208497	0.0227417
ZBTB20	-0.573209	-0.573431	4.21674	0.0020867	0.0227467
RNF165	0.637653	0.638014	3.60809	0.00209203	0.0227909
PTPN6	-0.734988	-0.735576	2.9579	0.00210178	0.0228832
DPYSL2	-0.439219	-0.439269	5.85474	0.00211789	0.0230446
RBFOX2	0.337777	0.337783	8.62531	0.00212486	0.0231064
GRHL2	6.2086	1.44269e+08	-1.72315	0.00212763	0.0231225
ITGA9	-0.809576	-0.810496	2.59465	0.00213321	0.0231691
PARP8	0.482627	0.482719	5.22633	0.00213514	0.023176
DSCC1	-1.16333	-1.16642	1.48193	0.00214922	0.0233147
SLC16A12-AS1	1.12255	1.12551	1.66937	0.00215158	0.0233262
DDX23	-0.42748	-0.427523	6.00594	0.00215362	0.0233342
SDC4	0.412032	0.412068	6.32594	0.00216466	0.0234396
SYTL2	0.763811	0.764668	2.98998	0.00218164	0.0236091
PTGER4	-1.22773	-1.2311	1.31648	0.00220568	0.0238549
GCOM1	-1.10455	-1.10703	1.56394	0.00220754	0.0238606
LHFP	0.542762	0.54293	4.51767	0.00221383	0.0239142
ITGB6	1.73423	1.74786	0.625904	0.00222093	0.0239764
SHISA2	-0.690872	-0.69135	3.22859	0.0022252	0.0240081
CCNY	0.404026	0.404058	6.47471	0.00223897	0.0241421
C4orf27	-0.552109	-0.552284	4.35452	0.00224131	0.0241527
TRIB2	0.437454	0.437508	5.89473	0.00225615	0.0242981
KMO	0.646462	0.64687	3.55108	0.00228578	0.0246023
HRCT1	-4.33747	-4.62081	-1.25693	0.00230032	0.0247196
TOMM20	0.353802	0.353813	7.81402	0.00230081	0.0247196
GADD45B	0.465809	0.465887	5.41579	0.00229907	0.0247196
HLTF	-0.407036	-0.407068	6.37056	0.00230805	0.0247825
P2RY2	-1.31047	-1.31474	1.10134	0.0023293	0.0249807
PCBP4	0.393578	0.393605	6.68678	0.00232822	0.0249807
NAT1	-1.18604	-1.18922	1.38177	0.00234295	0.025112
CCKBR	-1.36107	-1.36697	1.19169	0.00235155	0.0251891
MEIS1-AS2	1.51847	1.52681	0.861025	0.00235491	0.0252101
CYFIP2	0.38134	0.381362	6.96574	0.00237171	0.0253747
PCBP1	0.343243	0.343251	8.24871	0.00238052	0.025443
LOC284454	0.825559	0.826647	2.52781	0.00238093	0.025443
LIMK2	-0.456808	-0.456874	5.49922	0.00239303	0.025557
IRF9	-0.480611	-0.480696	5.16243	0.00240225	0.0256402
IRS2	0.539212	0.539386	4.54261	0.00240381	0.0256416
TREX1	-0.988348	-0.990103	1.91801	0.00241562	0.0257379
UBE2L6	-0.477632	-0.477717	5.19229	0.00241571	0.0257379
STRA13	-0.57118	-0.571394	4.11723	0.00242857	0.0258595
WDR31	-0.821251	-0.82223	2.49309	0.00243152	0.0258756
PRC1-AS1	0.603046	0.60336	3.95319	0.00243537	0.0259012
RPS2P32	-1.63178	-1.64145	0.579632	0.00244741	0.0260137
ALDOA	0.311284	0.311285	11.2226	0.00245481	0.0260769
LOC399715	2.94127	3.02016	-0.470729	0.00246392	0.0261581
FAM210A	0.552553	0.552745	4.3474	0.00247138	0.0262218
EIF3J-AS1	0.606871	0.607179	3.81215	0.0024731	0.0262246
TMC7	-1.3136	-1.31779	1.08736	0.00248303	0.0263142
NPTX1	2.49976	2.55983	0.17621	0.0024889	0.0263608
TRUB2	-0.516611	-0.516733	4.6732	0.00249151	0.0263729
CLVS1	0.584259	0.584515	4.03047	0.00249309	0.026374
SHMT1	-0.664767	-0.665186	3.30414	0.00250001	0.0264316
PRC1	0.431488	0.431541	5.91174	0.002509	0.0265111
ARL2BP	-0.442243	-0.442297	5.7084	0.00252417	0.0266555
RAB29	-0.694123	-0.694654	3.1784	0.00253786	0.0267844
ITGA2	0.627411	0.627775	3.63683	0.0025404	0.0267954
BEX2	0.690246	0.690788	3.1992	0.00256851	0.0270759
MAGEF1	0.394104	0.394131	6.64185	0.00257124	0.0270888
DNMT3B	-0.566147	-0.566361	4.16035	0.00257695	0.027133
TEAD4	0.518303	0.518444	4.72077	0.00259617	0.0273193
BBS4	-0.534705	-0.534856	4.48375	0.00260534	0.0273836
TRIM52	0.59235	0.592621	3.91112	0.00260427	0.0273836
TLCD2	-0.626051	-0.626385	3.61087	0.00261701	0.0274901
GPR137C	0.701719	0.702313	3.13811	0.00264227	0.0277392
NAMPT	0.414182	0.414222	6.21367	0.00264656	0.0277679
EXOC3L4	-2.04526	-2.06185	-0.00445425	0.00266073	0.0279002
SLC7A14	-4.24703	-4.52964	-1.19687	0.00266737	0.0279535
SDC1	-0.776639	-0.777445	2.64547	0.00267969	0.0280662
FES	-0.816973	-0.817942	2.44869	0.0027087	0.0283535
LRCH1	0.47829	0.478383	5.22986	0.00271159	0.0283672
SLC4A8	-0.663936	-0.664378	3.31816	0.00273088	0.0285523
RNF43	-0.603497	-0.603791	3.79863	0.00273664	0.0285791
HEY1	-0.536837	-0.537001	4.45115	0.0027366	0.0285791
FBXL19-AS1	-0.95633	-0.95791	1.97168	0.00273984	0.0285959
TXLNB	0.504395	0.504518	4.83455	0.00274879	0.0286726
ZIM2-AS1	-2.95013	-3.02006	-0.601926	0.00275083	0.0286772
THRIL	-1.49557	-1.50201	0.647657	0.00276243	0.0287312
PARS2	-0.75862	-0.75939	2.7506	0.00276111	0.0287312
PLAT	0.389638	0.389664	6.72767	0.00276225	0.0287312
ZNF154	0.452612	0.452681	5.5049	0.00276052	0.0287312
DNAJC3	-0.475767	-0.475853	5.16456	0.00276787	0.0287711
ACSL4	0.400764	0.400796	6.43932	0.00279777	0.029065
KSR1	0.477713	0.477806	5.20119	0.00280783	0.0291526
SP2	-0.590056	-0.590324	3.90493	0.00283552	0.029423
NEK8	-0.81414	-0.815126	2.48632	0.00284979	0.029554
MAST1	-0.732584	-0.733218	2.86909	0.00285197	0.0295595
UNCX	-0.594562	-0.594844	3.8603	0.00286515	0.0296789
MANEAL	-3.17987	-3.27438	-0.723779	0.00286704	0.0296813
IL21R	-2.87364	-2.92947	-0.682836	0.00289236	0.0299262
C20orf194	0.41461	0.414651	6.15357	0.00289897	0.0299772
LINC00260	0.941432	0.943313	2.09515	0.00291702	0.0301464
HAMP	-2.20397	-2.22534	-0.153795	0.00292627	0.0302128
CMC2	0.507242	0.507375	4.78826	0.00292681	0.0302128
ADCY1	-0.762225	-0.763035	2.72112	0.00293818	0.0302952
SIPA1	-0.490626	-0.490726	4.9854	0.00293804	0.0302952
POP4	-0.609597	-0.609901	3.65346	0.00294417	0.0303221
PLK1	0.512233	0.512387	4.81364	0.00294414	0.0303221
SLC6A9	-0.534989	-0.535145	4.46504	0.00294823	0.0303464
FAM102A	-0.39791	-0.397939	6.43795	0.00296559	0.0305076
DKFZp451B082	-6.14478	-1.44269e+08	-1.60207	0.00297561	0.0305756
AIFM2	-0.607831	-0.608123	3.72693	0.00297419	0.0305756
BIRC6-AS2	5.98141	1.44269e+08	-1.52479	0.00298906	0.0306961
CHMP4C	0.643235	0.643664	3.47299	0.00302409	0.0310381
CACNA1G	-0.360086	-0.360099	7.42939	0.0030387	0.0311702
WNT6	-6.14561	-1.44269e+08	-1.56367	0.00305284	0.0312973
CD200	0.603179	0.603495	3.75065	0.00306512	0.0314053
RPL36	0.352769	0.35278	7.68411	0.00306753	0.0314119
C11orf95	-0.429597	-0.429647	5.79458	0.00310142	0.0317408
EID2B	0.952077	0.953842	1.94399	0.0031033	0.0317419
PFKL	0.349328	0.349339	7.83712	0.00313	0.0319967
GNAL	-0.727515	-0.728167	2.85575	0.00313392	0.0320003
SNX8	-0.538918	-0.539096	4.34753	0.0031334	0.0320003
ATXN2L	0.350074	0.350085	7.80688	0.00314307	0.0320755
IL11	0.812786	0.813907	2.53185	0.00314528	0.0320797
GLTSCR2	0.350972	0.350983	7.78924	0.00316851	0.0322799
S1PR1	0.403195	0.40323	6.33801	0.00316808	0.0322799
PROX1	0.420595	0.420643	6.02881	0.00317275	0.0323023
BDNF-AS	0.874764	0.876165	2.21561	0.00317432	0.0323023
ZFP69	-1.11198	-1.11483	1.49989	0.00318816	0.0324223
DUSP16	0.456394	0.456471	5.42892	0.00318973	0.0324223
OR2W3	0.934676	0.936471	2.04594	0.00320394	0.0325483
SLC24A3	0.635162	0.635566	3.45558	0.00321099	0.0326013
COL4A4	-2.12709	-2.15002	-0.00430821	0.00322227	0.0326789
LINC01278	0.460145	0.460223	5.39078	0.00322171	0.0326789
INA	-0.802781	-0.803757	2.46367	0.00322504	0.0326884
PDLIM7	0.347439	0.347449	7.86996	0.00322883	0.0327083
EPHX3	-3.48666	-3.62939	-0.881353	0.00323374	0.0327396
SHTN1	-0.646009	-0.646408	3.38081	0.00323707	0.0327548
ERCC4	-0.55558	-0.555791	4.15474	0.0032574	0.0329233
EPG5	0.424859	0.424909	5.88864	0.00325725	0.0329233
USP2	0.429337	0.429391	5.82857	0.00326221	0.0329533
TRPV2	-1.11832	-1.12143	1.50835	0.00327969	0.0331112
ERCC5	-0.964595	-0.966399	1.89094	0.00328806	0.033177
SARDH	-0.779387	-0.780263	2.55673	0.00330273	0.0333063
PAFAH1B3	-0.534757	-0.534923	4.3487	0.00330821	0.0333427
TMEM132A	-0.362283	-0.362297	7.37878	0.00332336	0.0334615
MIR100HG	0.406453	0.406491	6.2319	0.00332373	0.0334615
C19orf73	1.35794	1.36333	0.938608	0.00333271	0.033533
PPP1R14A	-0.523754	-0.523906	4.48851	0.0033441	0.0336288
TMEM50B	-0.436642	-0.436699	5.65237	0.00336322	0.0338021
ADGRE5	-0.863434	-0.864714	2.23118	0.00337651	0.0338976
RWDD1	0.489991	0.490098	4.92463	0.00337489	0.0338976
ZNF614	-0.578042	-0.578315	3.96114	0.00338005	0.0339142
SGK1	0.569992	0.570238	4.00013	0.00343435	0.0344204
EXPH5	1.47571	1.4834	0.743916	0.00343396	0.0344204
DHRS11	-0.790347	-0.791346	2.53256	0.00343781	0.0344358
IDI2-AS1	-0.734551	-0.735249	2.8015	0.00346282	0.034667
SLC22A18AS	-1.00403	-1.00614	1.75793	0.00347113	0.0347113
FAM169A	-0.732307	-0.73304	2.851	0.00347045	0.0347113
GBP1	-0.787721	-0.788718	2.55411	0.00348306	0.0347844
CDON	-0.483821	-0.483923	4.99032	0.00348426	0.0347844
PIGS	-0.395655	-0.395686	6.44474	0.00348266	0.0347844
TRERF1	-0.542374	-0.542554	4.29092	0.00348759	0.0347981
NEFH	-0.851447	-0.852622	2.22243	0.00349033	0.0348061
TRPV1	-0.54436	-0.544548	4.20624	0.00349236	0.034807
DDB2	-0.549355	-0.549563	4.22664	0.00350611	0.0348951
LDLRAD4	-0.435724	-0.43578	5.64597	0.003509	0.0348951
DLGAP5	0.561189	0.561448	4.20001	0.00350822	0.0348951
MYO7B	0.852091	0.853358	2.22056	0.00350618	0.0348951
TMEM229B	-3.36892	-3.51049	-0.663072	0.00351678	0.0349531
SUFU	-0.446609	-0.446675	5.47281	0.00352705	0.0350357
MRGPRF	-1.35679	-1.36236	0.949999	0.00357179	0.0354326
PMM1	-0.444659	-0.444724	5.5006	0.00356938	0.0354326
MAFG	0.451	0.451076	5.45032	0.00357293	0.0354326
DDX11	-0.538025	-0.538203	4.27409	0.00357852	0.0354684
LAMP3	-2.57403	-2.61897	-0.40308	0.00359216	0.0355838
EMILIN3	0.786295	0.787275	2.5169	0.00359794	0.0356214
ASAH1	0.367935	0.367953	7.11528	0.00361048	0.0357061
HIST1H2AK	1.3845	1.39037	0.864722	0.00360902	0.0357061
CYP51A1	-0.39923	-0.399263	6.33554	0.00361311	0.0357123
CA11	-0.673498	-0.674013	3.16562	0.00362155	0.0357761
SPAG9	0.39347	0.393502	6.51374	0.00362694	0.0358096
RPL31	0.32982	0.329825	8.74933	0.00363445	0.0358639
AGAP7P	-0.815491	-0.816604	2.40709	0.00364304	0.0359289
CTD-2297D10.2	-3.10168	-3.19561	-0.7248	0.00365093	0.0359869
C15orf65	-1.55382	-1.56249	0.554273	0.00366641	0.0360997
GDPD2	1.54333	1.55352	0.727125	0.00366625	0.0360997
RAPH1	0.463988	0.464074	5.22267	0.00372441	0.0366506
CENPU	-0.571	-0.571237	3.91847	0.00376583	0.0370379
ABCA1	0.415973	0.41602	6.05394	0.00377118	0.0370556
C5	2.71565	2.77757	-0.436168	0.00377177	0.0370556
HSPA4L	-0.914613	-0.91633	2.05929	0.00378616	0.0371702
SYT2	0.810927	0.812056	2.40933	0.00378758	0.0371702
BRPF3	-0.422708	-0.422756	5.81425	0.00380523	0.0373229
ITPRIP	0.414932	0.414978	6.0148	0.00381693	0.0374172
FGFR1	0.357416	0.35743	7.44316	0.00383721	0.0375954
TMEM179	-0.800664	-0.801593	2.31885	0.00385019	0.0376759
LINC01521	-0.529693	-0.529854	4.30692	0.00385174	0.0376759
PPP1R3E	0.555342	0.555572	4.08034	0.00384941	0.0376759
GM2A	-0.426929	-0.426982	5.75933	0.00386384	0.0377737
RPGRIP1L	-0.666987	-0.667515	3.19336	0.00387361	0.0378485
LOC100289511	0.510977	0.511124	4.58484	0.00387802	0.0378504
DARS-AS1	0.706598	0.707301	3.0172	0.00387608	0.0378504
CDKN2AIP	-0.542011	-0.542206	4.28065	0.00389279	0.0379737
LOC100130705	-1.09047	-1.0932	1.4461	0.00391136	0.0381342
DSC1	-3.14727	-3.24157	-0.857746	0.00392246	0.0382216
TBCK	0.50605	0.506197	4.68815	0.00393129	0.0382868
SGMS1-AS1	-3.11372	-3.2078	-0.767157	0.00394678	0.038375
CABLES2	-0.538705	-0.538892	4.21806	0.00394347	0.038375
NEIL3	1.10919	1.11252	1.48003	0.00394534	0.038375
SBK1	-0.485075	-0.485185	4.90454	0.00394904	0.0383762
HEYL	-0.562102	-0.562335	3.99273	0.00395538	0.0383962
TRPM4	0.382773	0.3828	6.69208	0.00395405	0.0383962
ZNF337	0.483171	0.483277	4.88618	0.0039728	0.0385443
ZNF555	0.578045	0.578341	3.88128	0.00397555	0.0385501
WBSCR27	-1.47672	-1.48424	0.663669	0.00398329	0.0385823
SLC25A27	0.496951	0.497081	4.78409	0.00398454	0.0385823
PROSER2	0.558514	0.558753	4.09155	0.00398533	0.0385823
VLDLR-AS1	0.671481	0.672055	3.16991	0.00400028	0.0387061
RPL27A	0.324192	0.324196	9.09827	0.00401154	0.0387941
TMEM220	-1.34524	-1.3511	0.969452	0.00402325	0.0388863
AMD1	0.412901	0.412946	6.03197	0.00403688	0.038997
POLE3	-0.434241	-0.434298	5.59352	0.00404827	0.039086
OTOGL	-1.24802	-1.25225	1.07752	0.00406258	0.0391895
NINJ1	-0.648724	-0.64917	3.28462	0.00406337	0.0391895
NINJ2	0.900278	0.902059	2.13956	0.00408328	0.0393604
CENPT	0.414774	0.414819	5.96627	0.0040903	0.0394068
AMIGO1	-0.747472	-0.74832	2.68448	0.00411689	0.0396416
CRTC1	-0.443157	-0.443222	5.44228	0.0041227	0.0396763
DYNC1I1	-0.725495	-0.726162	2.73341	0.0041291	0.0397151
GOLGA2P5	-0.574121	-0.574395	3.85655	0.00413117	0.0397151
FBXW9	-0.622648	-0.623015	3.40682	0.00413852	0.0397644
DHRS9	-1.32487	-1.33007	0.942511	0.00414397	0.0397955
GORAB	0.540893	0.541103	4.26122	0.00415732	0.0399023
RINL	-1.03328	-1.03562	1.59372	0.00417268	0.0400282
DLK2	-0.862968	-0.864258	2.1168	0.00417846	0.0400622
FGFR1OP2	0.477259	0.477368	5.03034	0.00418153	0.0400702
SSBP3	-0.377939	-0.377961	6.75635	0.00419756	0.0402023
LINC00476	-0.805527	-0.806541	2.32921	0.00420561	0.0402579
ZFAS1	0.415738	0.415785	5.95207	0.00421385	0.0403152
PRR19	-0.688032	-0.688568	2.98266	0.00421796	0.0403199
LASP1	0.344384	0.344395	7.85925	0.00421885	0.0403199
TMEM134	0.4581	0.458183	5.23613	0.00424053	0.0405055
PLEKHB1	-0.866569	-0.86784	2.13199	0.00424796	0.0405548
CTB-178M22.2	-2.45531	-2.49335	-0.386279	0.00426537	0.0406994
F10	-1.15087	-1.15435	1.30701	0.00427106	0.040732
PXT1	3.6007	3.76228	-1.16586	0.00427476	0.0407456
SEMA6D	-0.417404	-0.417451	5.87481	0.00428997	0.0408688
TBCA	0.402461	0.402499	6.16562	0.00429586	0.0409032
MLF1	0.388952	0.388983	6.49226	0.00430298	0.0409492
SLC13A3	-0.710468	-0.711099	2.8054	0.00432528	0.0411395
TMEM255A	-1.27694	-1.28176	1.08986	0.00433131	0.0411687
RFNG	0.418429	0.418479	5.8708	0.00433294	0.0411687
CLGN	-0.507803	-0.507943	4.52254	0.00434236	0.0412145
DNAJC25	0.563295	0.563562	3.9773	0.0043407	0.0412145
BAZ1B	-0.389189	-0.389217	6.43862	0.00434532	0.0412148
PXN-AS1	0.521187	0.521367	4.46849	0.004347	0.0412148
EFCC1	-6.06315	-1.44269e+08	-1.76667	0.00437954	0.0414794
KLF7	0.491664	0.49179	4.76731	0.00437945	0.0414794
SLC8A2	-0.981249	-0.983417	1.84211	0.00438866	0.0415246
ST3GAL4-AS1	-0.805992	-0.807111	2.35383	0.00438895	0.0415246
DDX60	-0.727179	-0.7279	2.71423	0.00440319	0.0416373
PTCHD1	1.36671	1.37361	0.937629	0.00441631	0.0417393
WDR73	0.459976	0.460062	5.21744	0.00443907	0.0419324
BCDIN3D-AS1	-0.73892	-0.739739	2.69647	0.0044421	0.0419389
TMEM70	-0.512984	-0.513139	4.49041	0.00445676	0.0420551
EIF5B	0.360186	0.360201	7.23739	0.0044661	0.0420989
TNMD	1.02863	1.03113	1.58355	0.0044661	0.0420989
LGI4	0.499031	0.499167	4.70744	0.00446965	0.0421102
RPA2	-0.475129	-0.475226	4.94854	0.00447852	0.0421716
EXO1	-0.760794	-0.761648	2.49161	0.00448778	0.0422365
ARPC1B	-0.40403	-0.404066	6.1142	0.00449656	0.0422969
TMEM38A	-0.491598	-0.491726	4.76957	0.00450084	0.042315
MROH5	-0.905403	-0.906908	1.93977	0.00452397	0.0425101
S1PR3	-0.435168	-0.435229	5.52796	0.004531	0.0425316
PCNXL4	0.44969	0.449767	5.35748	0.00453016	0.0425316
PLEKHG4	-0.915644	-0.917222	1.9124	0.00454618	0.04264
CNTNAP2	-0.84042	-0.841663	2.22451	0.00454732	0.04264
LOC653513	0.451085	0.451168	5.34786	0.00455117	0.0426538
TYRO3	-0.458711	-0.458793	5.24266	0.00456256	0.0427382
WWC2	0.409773	0.409818	6.05721	0.00456527	0.0427413
PAQR6	0.54641	0.546633	4.07393	0.00457983	0.0428551
LINC01003	0.712679	0.713385	2.81226	0.00458669	0.0428969
FMN1	1.99014	2.00992	-0.0285661	0.00461702	0.043158
MTA1	0.364	0.364018	7.10263	0.00463417	0.0432957
RNF19B	-0.579649	-0.579936	3.74222	0.00463718	0.0433013
PTGS1	-0.65992	-0.660422	3.10443	0.00464697	0.0433645
MBP	1.10647	1.10996	1.4703	0.00464879	0.0433645
PRDX6	0.34572	0.345731	7.75208	0.00465283	0.0433796
SLC6A20	-2.27983	-2.31216	-0.183193	0.00466569	0.0434768
AMIGO3	-0.690335	-0.690923	2.94119	0.00469208	0.0437
MIR3671	5.94036	1.44269e+08	-1.90359	0.00470186	0.0437684
TPST1	-0.544439	-0.544657	4.08705	0.00471306	0.0438498
AGL	0.366949	0.366969	7.02118	0.00471844	0.0438771
ABALON	-0.563502	-0.56376	3.88674	0.00472283	0.0438951
HTRA3	-0.484791	-0.484909	4.81957	0.00475808	0.0441998
C1QTNF4	-0.896636	-0.898193	2.04799	0.00477521	0.044336
TIAF1	1.06876	1.0719	1.55704	0.00478688	0.0444213
INTS7	-0.574064	-0.574341	3.74176	0.00480255	0.0445436
IFI30	-1.78182	-1.79632	0.232128	0.00480699	0.0445593
PODN	0.543019	0.543235	4.14435	0.00480922	0.0445593
LOC440910	0.666133	0.666693	3.07672	0.00481247	0.0445664
RNASEH2A	-0.570489	-0.570751	3.74837	0.00481644	0.04458
ABHD15	-0.581326	-0.58162	3.70224	0.00484493	0.0447743
PLEKHA8	0.423046	0.423101	5.80419	0.00484398	0.0447743
NAV3	0.853689	0.8553	2.26848	0.00484192	0.0447743
PAG1	0.484233	0.484358	4.8492	0.00484782	0.044778
HCRT	-3.57019	-3.71354	-1.22632	0.00487094	0.0449619
NCAPH2	-0.432979	-0.433041	5.53573	0.00487778	0.0449619
GAS5-AS1	0.697973	0.698628	2.87839	0.00487534	0.0449619
LOC101928371	0.745413	0.746338	2.65354	0.00487508	0.0449619
CBX2	-0.501354	-0.501493	4.55797	0.00488852	0.0450378
SOD3	-0.553834	-0.554082	4.01464	0.00489923	0.0451132
C1RL	-0.565903	-0.566163	3.79798	0.00490696	0.0451612
APELA	-1.65193	-1.66131	0.25399	0.00494877	0.0454992
BTN2A2	-0.628585	-0.629001	3.29886	0.00494627	0.0454992
FBXO46	0.482202	0.482318	4.84608	0.00495677	0.0455494
CCNG2	0.455753	0.455841	5.24403	0.00496441	0.0455962
SERPINE2	-0.321077	-0.321081	9.15809	0.0049768	0.0456866
DHX57	-0.500549	-0.50069	4.59714	0.00498638	0.045751
QRICH2	-0.655109	-0.655585	3.08869	0.00499158	0.0457753
CCDC110	1.18039	1.18463	1.22488	0.00500499	0.0458748
RPS6KA1	-0.58057	-0.580874	3.68769	0.0050133	0.0459275
ZBTB38	-0.481787	-0.481901	4.81932	0.00502143	0.0459784
TMEM72	-1.18	-1.18375	1.16033	0.00503241	0.0460319
EXD3	0.500636	0.50078	4.57028	0.00503205	0.0460319
PRPF39	0.424216	0.424273	5.69514	0.00507142	0.0463651
TUBB8	-2.53138	-2.57602	-0.455065	0.00507963	0.0463941
HSPA2	0.459728	0.459825	5.19731	0.00507978	0.0463941
WDR43	0.491357	0.491488	4.70274	0.00508646	0.0464314
NBEAL2	-0.476768	-0.476873	4.86855	0.00509118	0.0464509
TSSK6	-1.0709	-1.07368	1.44147	0.0051026	0.046484
VAMP5	-0.723089	-0.723871	2.71226	0.00510228	0.046484
KMT2A	0.386173	0.386204	6.51356	0.00509861	0.046484
CX3CR1	-2.78128	-2.83659	-0.857448	0.00510924	0.0465209
SLC16A14	-2.31159	-2.3441	-0.304684	0.00512619	0.0466515
RPL12	0.325081	0.325086	8.81469	0.00513979	0.0467161
HNRNPL	0.340909	0.340919	7.88601	0.00514112	0.0467161
CBWD5	0.53594	0.536149	4.1652	0.0051398	0.0467161
KCTD21-AS1	-0.847534	-0.848829	2.13134	0.00517442	0.0469949
SH3BGRL2	-0.465186	-0.465277	5.001	0.00517975	0.0470073
NF1	0.382001	0.38203	6.57437	0.00518104	0.0470073
BCORP1	-2.39623	-2.43394	-0.320995	0.0051932	0.0470938
MDM1	-0.535891	-0.536085	4.11972	0.005215	0.0472675
ANKRD34C	1.70782	1.72139	0.30854	0.00522463	0.0473308
PLA2G4F	-1.60951	-1.61911	0.318172	0.0052384	0.0474317
TRIM68	-0.618653	-0.619051	3.34565	0.00524457	0.0474635
ZNF710	-0.394051	-0.394085	6.30288	0.00525953	0.0475748
NCDN	-0.422043	-0.422097	5.6699	0.00526551	0.0476049
TSPY26P	-0.724869	-0.725639	2.62975	0.00528172	0.0477198
MIR210	2.29447	2.32707	-0.350961	0.00528355	0.0477198
RPS3A	0.314739	0.314742	9.73838	0.00529334	0.0477841
CDIPT	-0.384254	-0.384282	6.49177	0.00529674	0.0477907
ATP6V0A4	2.61744	2.66854	-0.701009	0.00539074	0.0486144
SMURF2	0.457459	0.457551	5.13251	0.00539609	0.0486381
KLHDC8B	-0.359568	-0.359585	7.1252	0.00540666	0.0487089
RFXAP	-0.660981	-0.661502	3.01531	0.00542043	0.0488084
SRXN1	-0.521165	-0.521344	4.27209	0.00543646	0.0489281
BGN	-0.390617	-0.390649	6.346	0.00544794	0.0490068
FSCN2	0.849632	0.851068	2.12569	0.0054564	0.0490583
SPATA4	4.1756	4.49062	-1.60084	0.00546678	0.049127
LRRC26	-2.07073	-2.09142	-0.153005	0.00547349	0.0491626
SRGAP3	-0.839345	-0.840703	2.14998	0.00550244	0.0493979
DUSP3	0.349651	0.349664	7.48136	0.00551412	0.0494779
COL19A1	2.00506	2.02638	-0.0677768	0.0055404	0.0496888
NEBL	0.309071	0.309073	10.3921	0.00556695	0.0499019

## Sheet: GFPvs9B_day32
genes	logFC	unshrunk.logFC	logCPM	PValue	FDR
ANKRD1	4.09887	4.09901	9.67028	6.17514e-221	1.10597e-216
NPPB	1.98887	1.9889	9.37758	6.17878e-149	5.5331e-145
ACTC1	1.28231	1.28232	13.1755	1.15729e-148	6.90904e-145
CTGF	2.16049	2.16058	8.2762	3.37171e-134	1.50968e-130
SORBS2	1.41224	1.41224	10.6331	2.22036e-133	7.95334e-130
XIRP1	1.63166	1.63169	8.95139	2.42871e-120	7.24969e-117
SYNPO2L	1.68957	1.68961	8.61147	3.66946e-115	9.38858e-112
CYR61	1.65301	1.65307	8.14441	7.29505e-105	1.63318e-101
LMOD2	2.1293	2.12947	7.1478	2.81686e-99	5.60555e-96
CSRP3	1.14523	1.14524	9.85047	2.36122e-98	4.22894e-95
SERPINE1	2.28707	2.28729	6.86824	2.65147e-98	4.31707e-95
SLC2A1	1.55781	1.55786	8.04284	7.19627e-97	1.07404e-93
HK2	2.13885	2.13904	6.90084	2.54888e-93	3.51158e-90
BNIP3	1.30931	1.30934	8.61623	2.95051e-91	3.77455e-88
THBS1	1.35746	1.3575	8.32446	6.23055e-90	7.43928e-87
ALPK3	1.07848	1.07849	9.46031	9.8264e-86	1.09994e-82
MYH7B	1.29828	1.29831	8.32966	5.12571e-85	5.40008e-82
RRAD	1.9437	1.94387	6.95747	1.16377e-84	1.15795e-81
MYO18B	1.19377	1.19379	8.66752	8.47293e-83	7.98685e-80
PPFIA4	1.14308	1.1431	8.65064	3.50563e-78	3.13929e-75
ACTN2	0.825225	0.825227	11.2861	2.81719e-77	2.40266e-74
MYH7	0.674978	0.674978	14.3874	2.06007e-76	1.67709e-73
HSPA5	-0.958964	-0.958973	9.52355	5.38634e-75	4.19432e-72
DENND5A	1.05554	1.05556	8.85568	7.02901e-74	5.2454e-71
MYOM1	0.931164	0.931173	9.69757	9.87473e-74	7.07425e-71
PKP2	1.09097	1.09099	8.62524	3.66191e-73	2.52249e-70
NEXN	1.28905	1.2891	7.80215	1.27407e-71	8.45134e-69
IGFBP5	-0.904001	-0.904008	9.76548	1.9809e-71	1.26707e-68
FHL1	1.05236	1.05238	8.71167	5.05255e-71	3.12038e-68
POPDC2	1.01318	1.0132	8.9501	8.26851e-71	4.9363e-68
SAMD4A	1.52689	1.52699	7.04676	1.57565e-69	9.10318e-67
SFRP5	-1.21755	-1.21759	7.77416	1.57821e-68	8.83303e-66
IVNS1ABP	1.14358	1.14362	8.03619	3.66689e-67	1.99012e-64
CMYA5	1.13519	1.13522	8.03906	1.66822e-66	8.78758e-64
ADAM19	1.12937	1.12941	7.97037	1.16631e-64	5.96819e-62
NPPA	-0.744768	-0.74477	10.8213	2.80112e-62	1.39356e-59
COL21A1	1.50666	1.50679	6.82728	1.87751e-61	9.08814e-59
LDHA	0.737746	0.737749	10.7802	1.59272e-60	7.50675e-58
CREB5	1.66555	1.66574	6.40997	5.6309e-60	2.58588e-57
NPPA-AS1	-0.80313	-0.803135	9.82057	5.96999e-60	2.67306e-57
PRKAA2	1.61584	1.61602	6.42553	1.20682e-58	5.27173e-56
PPP1R14C	1.09344	1.09348	7.81909	3.99608e-58	1.70404e-55
CYP2J2	1.92865	1.92899	5.8677	2.20943e-57	9.20252e-55
DUSP8	2.51061	2.51136	5.39591	1.13466e-56	4.61859e-54
PDLIM5	0.852015	0.852027	9.11901	2.67562e-56	1.0649e-53
DOK4	-0.959197	-0.959217	8.23556	3.77189e-56	1.46858e-53
TRIM55	1.27515	1.27522	7.11489	4.82133e-56	1.83723e-53
JUN	0.952184	0.952207	8.33209	4.31124e-55	1.60863e-52
USP28	1.08627	1.08632	7.66616	7.13449e-55	2.60773e-52
DAPK3	1.20546	1.20552	7.27817	9.45885e-55	3.38816e-52
TRIB1	1.27989	1.27997	7.02773	1.6737e-54	5.87763e-52
PLEKHA7	1.10894	1.10898	7.57367	2.27698e-54	7.84243e-52
TCAP	0.92011	0.920131	8.4524	1.00651e-53	3.40126e-51
PDE4DIP	0.73714	0.737145	10.0092	1.18756e-53	3.93872e-51
TNC	-0.775514	-0.775521	9.53624	3.55401e-53	1.15732e-50
JPH2	0.996452	0.996486	7.90739	4.34391e-52	1.38928e-49
PFKFB4	1.84281	1.84316	5.75466	9.70093e-52	3.04814e-49
HBEGF	2.03893	2.03944	5.48506	3.20716e-51	9.84989e-49
FN1	-0.588593	-0.588593	12.9927	3.2448e-51	9.84989e-49
ARG2	1.29489	1.29499	6.78803	2.82175e-50	8.42291e-48
HSPB1	0.666418	0.66642	10.9119	3.5504e-50	1.04242e-47
LRRFIP1	0.885642	0.885664	8.26043	2.13672e-48	6.17237e-46
PVRL1	-1.30205	-1.30214	6.5496	2.38559e-48	6.78189e-46
ACTN4	0.834284	0.8343	8.55913	2.50393e-47	7.00711e-45
GAB1	1.05474	1.05478	7.39828	3.52448e-47	9.71129e-45
TOP2A	1.18391	1.18398	6.92998	4.21265e-47	1.14316e-44
TNFRSF19	1.23761	1.2377	6.7855	4.70141e-47	1.25675e-44
DHCR24	-1.03877	-1.03881	7.38011	4.77438e-47	1.25749e-44
GATA6-AS1	0.96084	0.960876	7.76295	3.09892e-46	8.04373e-44
EEF1A2	0.740939	0.740947	9.31353	3.55512e-46	9.09603e-44
RICTOR	1.2387	1.2388	6.72912	5.14801e-46	1.2986e-43
MYOZ2	0.87943	0.879454	8.12207	5.27357e-46	1.3118e-43
ARID5A	1.87706	1.87753	5.46677	6.12589e-46	1.50294e-43
NRAP	2.23378	2.23458	4.88164	8.00165e-46	1.93662e-43
PPP1R3C	1.07513	1.07519	7.21249	2.38326e-45	5.69123e-43
NDRG1	1.52649	1.5267	6.0377	2.43828e-45	5.746e-43
HMHA1	0.959554	0.95959	7.69469	2.9287e-45	6.81209e-43
AKAP6	1.23514	1.23524	6.67589	1.86099e-44	4.27311e-42
ATF3	1.97625	1.97684	5.2185	7.57864e-44	1.71814e-41
BHLHE40	1.10007	1.10014	7.04979	8.07273e-44	1.80728e-41
NR4A1	1.59426	1.59453	5.78244	1.84747e-43	4.08496e-41
AMOTL2	1.20744	1.20754	6.71218	2.93907e-43	6.41935e-41
EGLN3	1.30672	1.30686	6.41682	5.02349e-43	1.08398e-40
XPO4	0.786505	0.78652	8.58987	1.36118e-42	2.90223e-40
TNFRSF12A	1.02179	1.02185	7.3369	2.03844e-42	4.29512e-40
ANKZF1	1.11832	1.11839	6.9345	2.5996e-42	5.41382e-40
JUND	0.962591	0.962631	7.52778	3.87134e-42	7.96963e-40
PPARGC1A	1.4868	1.48702	5.90528	5.51299e-42	1.12202e-39
SLC2A3	1.00586	1.00591	7.28288	7.85291e-42	1.58029e-39
SLC16A3	0.812826	0.812846	8.27937	1.17987e-41	2.34794e-39
CEBPD	1.19631	1.19641	6.61646	4.33125e-41	8.52448e-39
RND3	1.45079	1.45099	5.9641	4.80108e-41	9.34645e-39
AKAP13	0.869432	0.869461	7.84483	2.67593e-40	5.15332e-38
QKI	0.756381	0.756395	8.66981	2.80408e-40	5.34266e-38
WISP1	1.18962	1.18972	6.56887	3.61694e-40	6.81889e-38
SLMAP	1.08205	1.08212	6.90744	8.63309e-40	1.61061e-37
DLK1	0.646118	0.646123	9.86223	9.18215e-40	1.69538e-37
RAI14	0.848442	0.848469	7.9199	9.43392e-40	1.7241e-37
PLN	0.609616	0.60962	10.4612	3.77232e-39	6.82447e-37
PLOD2	0.812673	0.812695	8.09365	4.44832e-39	7.96694e-37
ENO2	0.895762	0.895797	7.61075	5.82016e-39	1.03207e-36
JAK2	1.62369	1.62403	5.53205	1.74615e-38	3.06604e-36
FAM189A2	1.10944	1.10952	6.80893	1.87661e-38	3.26311e-36
GJA5	-1.37662	-1.37678	5.80019	1.84043e-37	3.16943e-35
MXI1	1.24261	1.24274	6.27084	3.66344e-37	6.24878e-35
VIPR2	1.79709	1.7976	5.05192	6.97626e-37	1.17872e-34
PALLD	0.66155	0.661557	9.3302	1.62315e-36	2.71688e-34
LMO7	0.866074	0.866107	7.68775	2.09239e-36	3.46988e-34
PHLDB2	0.987224	0.987282	7.08879	2.53358e-36	4.16297e-34
JPH1	1.20862	1.20875	6.28772	3.47702e-36	5.66122e-34
GATA6	0.754017	0.754034	8.28695	3.89199e-36	6.27978e-34
BVES	0.74958	0.749598	8.32255	5.60102e-36	8.95663e-34
GBE1	1.03029	1.03036	6.85512	7.59179e-36	1.20327e-33
UGP2	0.800797	0.800822	7.94238	1.20576e-35	1.89432e-33
MCM5	-1.63232	-1.63265	5.15769	2.02451e-35	3.15295e-33
DNAJB5	1.19723	1.19737	6.32198	2.86216e-35	4.41907e-33
WSB1	0.634329	0.634335	9.60954	3.32771e-35	5.09395e-33
TRIM9	1.63465	1.63504	5.23593	5.34591e-35	8.114e-33
ADCY6	0.684879	0.68489	8.88286	1.07703e-34	1.62098e-32
PTX3	2.21279	2.2141	4.36085	2.40739e-34	3.59303e-32
FRMD4B	1.25344	1.2536	6.02497	5.98645e-34	8.86094e-32
RBM24	0.697623	0.697636	8.63016	1.04451e-33	1.53338e-31
MCM6	-1.46138	-1.46163	5.37991	1.11669e-33	1.62601e-31
RORA	2.04214	2.04303	4.48758	1.15214e-33	1.6641e-31
SLC16A1	0.726528	0.726545	8.25156	5.1082e-33	7.31903e-31
PYGB	0.643984	0.643992	9.17306	5.57049e-33	7.91805e-31
FUT11	1.3936	1.39383	5.62698	6.09341e-33	8.59315e-31
MCM2	-1.42229	-1.42252	5.41419	1.16211e-32	1.62605e-30
BZW2	0.807598	0.807627	7.72997	1.18611e-32	1.64676e-30
STARD4-AS1	0.625062	0.625069	9.41073	1.83799e-32	2.53218e-30
TXNIP	-0.702303	-0.702317	8.36249	2.7798e-32	3.80048e-30
CNN1	0.611838	0.611844	9.50964	6.58235e-32	8.93105e-30
EPM2AIP1	0.981324	0.981395	6.76517	1.89383e-31	2.55026e-29
PEG10	-0.792319	-0.792345	7.589	2.47835e-31	3.31248e-29
SLC8A1	0.623259	0.623266	9.23106	3.87923e-31	5.14645e-29
FLNB	0.69148	0.691495	8.42094	7.87259e-31	1.03675e-28
PIK3R3	-1.4492	-1.44948	5.24214	9.31404e-31	1.21762e-28
KDM3A	0.981819	0.981894	6.69856	2.076e-30	2.69428e-28
RBM20	0.780856	0.780885	7.67214	2.6973e-30	3.47544e-28
IDH1	-1.01692	-1.01699	6.47934	2.85615e-30	3.65383e-28
C1orf198	0.722292	0.722312	8.06258	3.99603e-30	5.0758e-28
CALR	-0.59284	-0.592845	9.5608	4.08814e-30	5.15624e-28
TMEM65	0.842095	0.842136	7.25249	8.74984e-30	1.09587e-27
NUAK1	1.02674	1.02683	6.48663	9.07022e-30	1.12811e-27
PDIA4	-0.798719	-0.798747	7.49499	1.06292e-29	1.31289e-27
DGKH	0.725899	0.72592	7.9687	1.31903e-29	1.61807e-27
PTAR1	0.866836	0.866881	7.11102	1.73666e-29	2.11589e-27
MCM4	-1.15106	-1.15118	5.95459	1.99373e-29	2.41268e-27
NREP	0.518937	0.518939	11.1621	7.90585e-29	9.50294e-27
CDC42EP3	0.783043	0.783072	7.65172	1.17194e-28	1.3993e-26
FILIP1	0.953681	0.953754	6.66889	1.30415e-28	1.54684e-26
WASF3	0.976461	0.97654	6.59775	1.80727e-28	2.12949e-26
FOS	0.949798	0.949868	6.67698	2.2266e-28	2.60643e-26
CNOT11	0.850405	0.850451	7.13141	3.29158e-28	3.82807e-26
PCNA	-1.4152	-1.41548	5.11382	5.98089e-28	6.91082e-26
FDPS	-0.883587	-0.883637	6.83719	8.84429e-28	1.01539e-25
PFKP	0.535985	0.535988	10.3153	2.18905e-27	2.49718e-25
FAM84B	0.639975	0.639987	8.57602	2.6905e-27	3.0498e-25
HECW2	1.37959	1.37991	5.30122	2.98281e-27	3.35989e-25
DARS	0.957224	0.957306	6.54522	5.26981e-27	5.8989e-25
YPEL2	0.95676	0.956844	6.55518	6.40357e-27	7.12348e-25
PLCXD3	0.951818	0.951896	6.55329	6.6259e-27	7.3253e-25
MAP1A	-1.2582	-1.25839	5.39607	2.45323e-26	2.69554e-24
KPNA2	0.822613	0.822658	7.05005	7.95176e-26	8.68391e-24
MVK	-1.16512	-1.16527	5.63627	8.28929e-26	8.99765e-24
SLC25A36	0.750426	0.750458	7.51424	9.52043e-26	1.02717e-23
DPYSL4	0.969564	0.969653	6.39103	1.39753e-25	1.49879e-23
SPRY4	1.26531	1.26557	5.45169	1.81267e-25	1.93243e-23
TTN	0.467551	0.467551	12.433	1.82464e-25	1.93369e-23
ARRDC4	-1.27036	-1.27057	5.28677	1.93012e-25	2.03344e-23
TBC1D4	0.824234	0.824282	7.00429	2.46672e-25	2.58356e-23
AK4	0.72266	0.722687	7.62159	2.99379e-25	3.11737e-23
MCM3	-0.951729	-0.951807	6.34262	4.55227e-25	4.71278e-23
SLC22A23	-1.22385	-1.22404	5.38495	8.54393e-25	8.79436e-23
CCDC141	1.13859	1.13877	5.74293	1.13502e-24	1.16161e-22
LOC101927055	1.81718	1.81817	4.19694	1.17708e-24	1.19782e-22
MCAM	0.885209	0.885277	6.68329	1.28008e-24	1.29527e-22
VLDLR	0.839453	0.839507	6.87246	1.408e-24	1.4167e-22
HMGCS1	-0.685567	-0.685585	7.79295	1.68237e-24	1.68331e-22
TEAD3	0.762419	0.762455	7.31276	1.85828e-24	1.84899e-22
NEK7	0.801473	0.801518	7.07259	3.0139e-24	2.98226e-22
MYL12A	0.826766	0.826799	7.60673	3.12894e-24	3.07909e-22
CDKN1C	0.813536	0.813585	6.96481	4.49244e-24	4.3967e-22
PPM1K	0.714898	0.714927	7.59992	5.31088e-24	5.16945e-22
TMEM71	1.10471	1.10488	5.80348	5.57556e-24	5.39775e-22
CITED2	0.68397	0.683992	7.80007	7.26903e-24	6.99938e-22
SEMA5B	1.1191	1.11927	5.69296	9.49138e-24	9.09041e-22
EGLN1	0.9127	0.912779	6.44975	1.23259e-23	1.17424e-21
DTNA	1.00548	1.0056	6.05452	1.56677e-23	1.4847e-21
CRIM1	0.924759	0.924841	6.39339	1.61574e-23	1.52305e-21
PDE10A	1.11832	1.1185	5.67891	1.94661e-23	1.82533e-21
VEGFA	0.560713	0.56072	9.25357	1.99061e-23	1.85687e-21
INSR	0.859811	0.859875	6.66289	2.30074e-23	2.13504e-21
TMC6	0.70509	0.705117	7.57385	2.63046e-23	2.42843e-21
PLEKHA6	-0.897203	-0.897272	6.40852	2.87351e-23	2.63921e-21
B4GALNT3	0.736133	0.736166	7.39096	4.64306e-23	4.24271e-21
ARVCF	0.85606	0.856125	6.67537	5.44709e-23	4.95215e-21
IQGAP3	1.33656	1.33691	5.03354	7.39206e-23	6.68645e-21
FOSL2	1.14993	1.15013	5.52087	1.04905e-22	9.44142e-21
IRF2BP2	0.758258	0.758297	7.15772	1.42272e-22	1.27405e-20
MYH9	0.511033	0.511037	10.0961	1.60184e-22	1.42731e-20
FLNC	0.481332	0.481333	11.1686	1.61999e-22	1.43634e-20
LBH	0.534611	0.534616	9.54951	1.70575e-22	1.50492e-20
FGF11	0.763985	0.764026	7.10674	1.99356e-22	1.75023e-20
IFRD1	1.03826	1.0384	5.88128	3.21194e-22	2.80614e-20
PDK1	0.612107	0.612122	8.26459	4.49648e-22	3.90932e-20
EPHA2	0.901185	0.901269	6.37009	6.93792e-22	6.00281e-20
S100A4	-1.62414	-1.62482	4.16165	9.77916e-22	8.42042e-20
HYOU1	-0.71549	-0.71552	7.2745	1.07785e-21	9.23654e-20
HMGB2	0.81733	0.817386	6.79291	1.54336e-21	1.31626e-19
EDN1	1.86565	1.86702	3.93539	1.57536e-21	1.33719e-19
NT5C2	0.773378	0.773426	7.00199	1.69491e-21	1.43188e-19
SORBS1	0.861743	0.861815	6.50801	1.79181e-21	1.4996e-19
PPP1R15A	0.797712	0.797765	6.8659	1.79041e-21	1.4996e-19
MURC	1.18768	1.18794	5.33226	2.86369e-21	2.38552e-19
UBE2S	0.838215	0.83828	6.58638	3.69432e-21	3.0632e-19
TANC1	0.768856	0.768903	6.95808	4.49763e-21	3.7121e-19
ZFP36L1	0.572665	0.572675	8.64178	4.75403e-21	3.90572e-19
CENPF	0.874016	0.874094	6.3917	5.38554e-21	4.40434e-19
ENO1	0.465805	0.465806	11.2474	1.015e-20	8.26303e-19
SERPINB9	0.802765	0.802823	6.74356	1.09345e-20	8.86142e-19
PPME1	0.903307	0.903402	6.23931	1.29449e-20	1.04434e-18
MYADM	0.675889	0.675916	7.55356	1.30911e-20	1.05139e-18
TM7SF2	-1.05249	-1.05264	5.56472	1.71953e-20	1.37486e-18
KLF6	0.881624	0.88171	6.31809	3.50142e-20	2.78713e-18
MANF	-1.02394	-1.02408	5.59613	4.17763e-20	3.31068e-18
UHRF1	-1.77272	-1.77375	3.65526	4.24516e-20	3.34938e-18
LEFTY2	-0.95185	-0.951945	6.09852	4.7316e-20	3.71679e-18
DUSP27	0.77748	0.777534	6.82175	4.95413e-20	3.87461e-18
SLC6A4	1.59608	1.59691	4.16844	5.65019e-20	4.39977e-18
PNISR	0.599433	0.599449	8.1634	5.97512e-20	4.63266e-18
ABAT	-1.01997	-1.02011	5.58983	8.01243e-20	6.18546e-18
UBE2H	0.56814	0.568151	8.52738	1.27261e-19	9.78216e-18
TRIM58	1.15974	1.15999	5.2082	1.4394e-19	1.10169e-17
AZIN1	0.704351	0.704386	7.23169	1.48774e-19	1.13385e-17
DUSP5	0.951764	0.95189	5.92436	1.54907e-19	1.17559e-17
AGPAT9	1.54341	1.54414	4.2132	1.61261e-19	1.21763e-17
CEMIP	1.29303	1.2934	4.77653	1.61807e-19	1.21763e-17
HSPB3	0.85591	0.855996	6.42331	1.72339e-19	1.29146e-17
MIR210HG	1.23959	1.23993	5.00609	2.20982e-19	1.64908e-17
SDF2L1	-1.46164	-1.46215	4.23883	2.27445e-19	1.69027e-17
AJUBA	0.72975	0.729791	7.00688	2.3331e-19	1.72668e-17
CDC6	-1.71621	-1.71717	3.67554	2.35673e-19	1.737e-17
INHBA	1.18721	1.1875	5.1052	3.15276e-19	2.31418e-17
ATP2B4	0.502088	0.502092	9.64187	3.18352e-19	2.32722e-17
GDF6	0.739952	0.739998	6.93394	4.66473e-19	3.39615e-17
GABRA4	2.1571	2.15972	3.19723	4.74532e-19	3.44083e-17
STC2	0.639246	0.639269	7.64815	6.40443e-19	4.62514e-17
BTG1	0.690864	0.690897	7.25408	7.30837e-19	5.25674e-17
KLHL24	0.750944	0.750993	6.79079	1.23496e-18	8.84722e-17
DNAH11	0.981135	0.981287	5.7299	1.36696e-18	9.75391e-17
PPFIBP1	0.692534	0.692568	7.19311	1.42518e-18	1.01196e-16
WEE1	0.664986	0.665016	7.37503	1.42952e-18	1.01196e-16
CMTM5	-1.93172	-1.93324	3.29273	1.43868e-18	1.01444e-16
INSIG2	1.15005	1.15032	5.1491	1.46057e-18	1.02584e-16
LIMS2	0.703314	0.703351	7.093	2.17348e-18	1.52059e-16
CHAF1A	-1.34682	-1.34726	4.48326	2.52409e-18	1.75901e-16
FASN	-0.553796	-0.553805	8.42557	3.68347e-18	2.55702e-16
DERL3	-1.73816	-1.73923	3.55469	3.84283e-18	2.65734e-16
SUN1	0.589886	0.589902	8.02211	4.04096e-18	2.7836e-16
PDLIM1	0.581305	0.581321	8.09008	4.18783e-18	2.87372e-16
HDAC5	0.60631	0.60633	7.83218	4.23438e-18	2.89457e-16
ZNF395	0.85014	0.85023	6.19747	7.52251e-18	5.12274e-16
E2F1	-1.3252	-1.32562	4.47811	7.64711e-18	5.18787e-16
FSTL3	0.725503	0.725548	6.86071	7.91335e-18	5.34823e-16
HIST2H2BE	0.750765	0.750816	6.76604	8.34159e-18	5.61646e-16
ACTG1	0.474962	0.474966	10.0481	9.17628e-18	6.15532e-16
KDM4B	0.605839	0.605858	7.77782	1.0309e-17	6.88936e-16
FAM219A	0.962204	0.962351	5.71816	1.15595e-17	7.6963e-16
ARHGAP32	0.917039	0.917157	5.8587	1.38349e-17	9.17715e-16
PLCB2	-0.927017	-0.927132	5.74508	1.39422e-17	9.21418e-16
FGF5	1.61226	1.61331	3.94624	1.41765e-17	9.3346e-16
PPP2R5B	0.989579	0.989742	5.59083	1.42405e-17	9.34238e-16
IL1RAP	1.35083	1.35137	4.48907	1.43723e-17	9.39444e-16
CLSPN	-2.03336	-2.0352	3.05678	1.53615e-17	1.00045e-15
MTR	0.654931	0.654959	7.31967	1.80455e-17	1.171e-15
RCAN1	0.954899	0.95505	5.71984	2.13252e-17	1.37882e-15
ASPM	1.01261	1.01279	5.41825	2.27459e-17	1.46539e-15
DTL	-1.69881	-1.69989	3.53962	2.38215e-17	1.52919e-15
FEN1	-1.37305	-1.37356	4.21921	2.84135e-17	1.81745e-15
EGR1	0.641016	0.641043	7.39657	2.96676e-17	1.89091e-15
FRMD3	0.955965	0.95612	5.68847	3.0155e-17	1.91516e-15
NES	0.490714	0.490719	9.52847	3.26987e-17	2.06938e-15
KRT80	2.05957	2.06203	3.11876	3.28388e-17	2.07093e-15
PIAS2	0.918922	0.919048	5.77486	3.74852e-17	2.35565e-15
RASAL2	0.779063	0.779128	6.474	4.06024e-17	2.54262e-15
KIF20A	0.94562	0.945759	5.65047	4.28591e-17	2.67459e-15
PCBP2	0.528518	0.528527	8.68433	6.71851e-17	4.17807e-15
OTUD1	1.48468	1.48547	4.0178	7.28037e-17	4.51181e-15
TRAF6	1.11033	1.11059	5.08395	7.49537e-17	4.62904e-15
MICAL3	0.511543	0.51155	8.94118	1.35872e-16	8.3624e-15
CAMK2D	0.564266	0.564281	8.05879	1.50264e-16	9.21652e-15
MAFF	2.24674	2.25041	2.83915	1.83269e-16	1.12025e-14
MIR4697HG	0.772329	0.772398	6.44888	2.11057e-16	1.28572e-14
DUSP4	2.16946	2.17268	2.90285	2.14064e-16	1.29962e-14
ETV5	1.20129	1.20166	4.74616	2.23571e-16	1.35275e-14
HS3ST3B1	1.25125	1.25167	4.55766	2.41169e-16	1.45432e-14
RBPMS	0.546348	0.546361	8.25498	2.74327e-16	1.64872e-14
SPTBN1	0.464803	0.464806	10.0002	2.98489e-16	1.78794e-14
DHFR	-0.990721	-0.990893	5.34331	3.98094e-16	2.37662e-14
RAPGEF2	0.720971	0.721022	6.70173	4.46931e-16	2.65931e-14
SRSF7	0.749809	0.749873	6.53112	5.45175e-16	3.23314e-14
STK39	0.605675	0.605698	7.55496	6.54018e-16	3.86583e-14
CASZ1	0.644588	0.644621	7.20453	7.2945e-16	4.29751e-14
PXN	0.57863	0.578649	7.83004	7.49339e-16	4.40022e-14
JMJD1C	0.645022	0.645054	7.2125	8.61453e-16	5.04204e-14
FHL2	0.543899	0.543912	8.24246	9.51066e-16	5.5484e-14
GYS1	0.580292	0.580312	7.77413	1.05593e-15	6.14014e-14
RBPJ	0.73855	0.738608	6.53255	1.11864e-15	6.48379e-14
DDX3Y	0.659302	0.659339	7.06082	1.25464e-15	7.2486e-14
TIAM2	1.2372	1.23765	4.59795	1.38115e-15	7.95385e-14
ASAP1	0.558717	0.558732	8.01163	1.46525e-15	8.41109e-14
PRR11	1.02342	1.02364	5.20262	1.77749e-15	1.01709e-13
P4HA1	0.590238	0.590257	7.80754	1.8555e-15	1.05834e-13
UGCG	0.773254	0.773327	6.3083	2.04127e-15	1.16061e-13
FAM222A	-1.03015	-1.03035	5.08275	2.4513e-15	1.38933e-13
C1orf95	-0.831201	-0.831292	5.89904	2.48676e-15	1.40498e-13
ST3GAL6	0.891147	0.891283	5.72613	2.50259e-15	1.40948e-13
TM4SF1	1.05214	1.0524	5.10654	2.56834e-15	1.44197e-13
RBM5-AS1	0.965484	0.965661	5.40168	2.66504e-15	1.49159e-13
UNC5B-AS1	1.72433	1.72597	3.42765	2.7052e-15	1.50935e-13
PPP1R13L	0.781495	0.781569	6.23605	2.72911e-15	1.51796e-13
FOSB	1.30224	1.30279	4.28851	2.79525e-15	1.54993e-13
ARHGEF17	0.581667	0.581687	7.68714	2.95267e-15	1.63217e-13
TNIP1	0.647919	0.647953	7.11896	2.97452e-15	1.63919e-13
UBE2C	1.14397	1.14432	4.77465	3.12286e-15	1.71566e-13
PPAP2B	-1.04534	-1.04555	5.00947	4.04067e-15	2.2131e-13
HAND1	-0.599527	-0.599549	7.46322	4.08298e-15	2.22946e-13
ANKRD33B	1.29575	1.2963	4.26598	4.52049e-15	2.46085e-13
IGF1R	0.586601	0.586622	7.61013	5.4117e-15	2.93708e-13
C10orf71	0.990481	0.990682	5.24081	5.99237e-15	3.2424e-13
CCNB1	0.894487	0.894624	5.61373	7.12656e-15	3.84448e-13
AASS	0.614807	0.614835	7.35257	7.85511e-15	4.22478e-13
TMEM47	0.745122	0.745189	6.39786	8.2054e-15	4.39996e-13
LOX	0.517683	0.517694	8.43107	8.23834e-15	4.40444e-13
THAP9-AS1	0.815909	0.816004	6.00713	9.14579e-15	4.87503e-13
FADS2	-0.533455	-0.533468	8.11395	1.25592e-14	6.67465e-13
DUSP6	1.22847	1.22895	4.46207	1.41945e-14	7.52139e-13
ROR1	0.897907	0.898051	5.60541	1.52737e-14	8.0694e-13
LOC104968399	0.75354	0.753611	6.36459	1.63636e-14	8.61978e-13
SPON1	0.5656	0.565619	7.74136	1.75938e-14	9.21359e-13
AQP3	-1.70074	-1.70207	3.17611	1.75763e-14	9.21359e-13
LPP	0.59408	0.594104	7.42461	1.95103e-14	1.01874e-12
PSMG3-AS1	-1.59504	-1.5962	3.41329	2.06377e-14	1.07448e-12
FXYD1	0.823309	0.823414	5.95504	2.18662e-14	1.13514e-12
NEK2	1.42031	1.42113	3.85201	2.36889e-14	1.22621e-12
STAU1	0.601178	0.601204	7.34467	2.86976e-14	1.48119e-12
MAPRE2	0.698191	0.698244	6.60655	3.03968e-14	1.56439e-12
ZYX	0.596536	0.596562	7.40246	4.04581e-14	2.07623e-12
C8orf58	1.05943	1.05972	4.93763	4.09981e-14	2.09793e-12
MIR133A1HG	1.7941	1.79617	3.18704	4.33358e-14	2.21124e-12
HEATR5B	0.809164	0.809265	5.91915	4.40959e-14	2.24363e-12
PFKFB3	0.71368	0.71374	6.48488	4.6191e-14	2.34357e-12
STAT4	1.22242	1.22295	4.41464	6.27624e-14	3.17535e-12
R3HDM2	0.729099	0.729165	6.34289	6.46894e-14	3.26363e-12
FAM65B	1.16734	1.16775	4.50384	6.65719e-14	3.34917e-12
ARL4C	1.67195	1.6736	3.33586	7.05168e-14	3.53769e-12
KCNN3	-2.21416	-2.21762	2.30683	7.67352e-14	3.8389e-12
MAP2K6	-2.53465	-2.54008	2.01745	8.30298e-14	4.14224e-12
ERRFI1	0.840666	0.840792	5.75283	8.33924e-14	4.14877e-12
SHISA3	-1.46547	-1.46636	3.58444	8.4591e-14	4.19674e-12
C1orf105	-1.86137	-1.86334	2.81197	8.86941e-14	4.38815e-12
ST8SIA2	1.31137	1.31203	4.04746	9.07342e-14	4.47672e-12
TMEM178A	0.779772	0.779862	6.11712	9.40557e-14	4.62785e-12
VCL	0.498731	0.49874	8.60899	9.5225e-14	4.67255e-12
PRSS35	0.61776	0.617793	7.15992	1.02667e-13	5.02393e-12
PCDH20	0.944277	0.944469	5.26948	1.04336e-13	5.09172e-12
PLK1	1.04731	1.04758	4.81364	1.08703e-13	5.29039e-12
MHRT	0.726275	0.726276	12.456	1.09698e-13	5.32438e-12
DLC1	0.660313	0.660356	6.77571	1.20189e-13	5.81093e-12
ALDOA	0.416337	0.416338	11.2226	1.20372e-13	5.81093e-12
UAP1L1	0.956943	0.957147	5.23161	1.20766e-13	5.81432e-12
PCNA-AS1	-1.41146	-1.41224	3.62832	1.29502e-13	6.21817e-12
FNDC5	-1.00106	-1.00127	4.9719	1.34507e-13	6.44122e-12
DDX17	0.459665	0.45967	9.42872	1.35658e-13	6.47903e-12
INPP4B	1.31036	1.31103	4.0081	1.41941e-13	6.76109e-12
UBA7	-0.970429	-0.970616	5.09817	1.54362e-13	7.33324e-12
HSP90B1	-0.459698	-0.459702	9.42691	1.64342e-13	7.78669e-12
ACTB	0.439471	0.439474	10.126	1.69376e-13	8.004e-12
SPRY2	0.874877	0.875026	5.55907	1.75477e-13	8.27049e-12
SYNDIG1	1.02274	1.023	4.96123	1.76868e-13	8.31418e-12
MMAB	-0.870311	-0.870437	5.47385	2.03756e-13	9.55307e-12
DUSP1	0.887492	0.887645	5.48467	2.18919e-13	1.02372e-11
KIF2C	1.00885	1.0091	4.97272	2.26362e-13	1.05577e-11
CD81-AS1	0.916379	0.916516	5.7318	2.52529e-13	1.17403e-11
MKI67	0.805381	0.805483	5.79109	2.5303e-13	1.17403e-11
HRC	0.567397	0.567419	7.53391	2.66948e-13	1.23541e-11
REC8	-0.840571	-0.84069	5.59466	2.86578e-13	1.32284e-11
FAM162A	0.608289	0.608322	7.13125	3.06818e-13	1.41263e-11
PRKAR1A	0.489448	0.489457	8.63464	3.49323e-13	1.6042e-11
KRTAP5-1	2.94193	2.95484	1.88588	4.18168e-13	1.91545e-11
NKD2	0.925365	0.925551	5.25218	4.29063e-13	1.96034e-11
MPC1	0.889019	0.889175	5.37576	4.83989e-13	2.20566e-11
UCP2	-1.3129	-1.31355	3.79869	4.94708e-13	2.24879e-11
CALD1	0.498454	0.498465	8.44012	5.25462e-13	2.38254e-11
GCNT2	0.772651	0.772745	5.94826	5.75784e-13	2.60412e-11
ERO1A	0.712742	0.712808	6.29769	5.83511e-13	2.63241e-11
DNAJA4	1.26015	1.26078	4.06792	5.97013e-13	2.68656e-11
MAP3K9	1.14789	1.14832	4.38006	7.13832e-13	3.20419e-11
HELZ	0.702319	0.702382	6.37879	8.17885e-13	3.66208e-11
RHBDF1	0.775821	0.77592	5.91899	9.37517e-13	4.18727e-11
DENND3	0.958123	0.958349	5.08106	1.12513e-12	5.01272e-11
CSRP1	0.653658	0.653705	6.66401	1.17042e-12	5.20154e-11
GAS2L3	1.42133	1.42231	3.55429	1.31769e-12	5.82711e-11
STC1	1.11235	1.11277	4.55828	1.31583e-12	5.82711e-11
NPTXR	-0.716908	-0.716973	6.1598	1.33322e-12	5.88126e-11
TROAP	1.12269	1.12309	4.41295	1.34001e-12	5.89668e-11
KRT18	0.442593	0.442597	9.6817	1.54088e-12	6.764e-11
ADAMTSL5	0.785328	0.785431	5.81214	1.75299e-12	7.67631e-11
STARD4	0.507312	0.507326	8.12333	1.95651e-12	8.54662e-11
ZNF160	0.702135	0.7022	6.29208	2.24616e-12	9.76427e-11
LSS	-0.598608	-0.598637	7.01036	2.24352e-12	9.76427e-11
FEM1B	0.612496	0.61253	6.94503	2.70409e-12	1.17265e-10
NTN1	-0.811783	-0.811897	5.58211	3.11001e-12	1.34542e-10
P3H2	0.747243	0.747331	5.97422	3.38352e-12	1.46021e-10
CTSV	-0.795786	-0.795892	5.67005	3.58522e-12	1.54354e-10
HNRNPU-AS1	0.643371	0.643416	6.7127	3.67782e-12	1.57961e-10
DCBLD2	0.535556	0.535575	7.69019	3.71207e-12	1.59051e-10
PPIL1	-0.958842	-0.959057	4.89428	3.77286e-12	1.61269e-10
MCL1	0.503243	0.503256	8.13388	3.80566e-12	1.62284e-10
GEM	0.720764	0.720841	6.12672	4.0538e-12	1.72455e-10
DCUN1D2	0.705802	0.705874	6.22944	4.45638e-12	1.89132e-10
DNMT1	-0.668064	-0.668115	6.42274	4.54429e-12	1.92407e-10
HILPDA	1.11118	1.11161	4.4096	4.64054e-12	1.96019e-10
MYH6	0.426514	0.426517	10.2072	4.71737e-12	1.98796e-10
LRRC45	-1.13025	-1.13066	4.20421	6.04238e-12	2.54035e-10
MFN2	0.510123	0.510137	7.96566	6.14511e-12	2.57749e-10
STRN	0.559952	0.559977	7.36202	6.94393e-12	2.90574e-10
SNAPC3	0.759472	0.759571	5.84529	7.49793e-12	3.13026e-10
RIMKLB	0.606118	0.606155	6.91274	7.53362e-12	3.13784e-10
ETV1	0.721859	0.721941	6.06499	8.96532e-12	3.7255e-10
ACOX2	-1.12753	-1.12795	4.24787	9.14088e-12	3.78965e-10
PIM1	0.854341	0.854499	5.3366	1.00044e-11	4.13809e-10
RNF19A	0.663527	0.663581	6.48081	1.01443e-11	4.18626e-10
KHK	-1.53553	-1.5368	3.1123	1.23192e-11	5.07211e-10
PTTG1	0.830913	0.831061	5.46842	1.29902e-11	5.3361e-10
TPX2	0.760258	0.760358	5.77475	1.41957e-11	5.81798e-10
DNAJB2	0.51274	0.512756	7.87945	1.52894e-11	6.25191e-10
PPP3CC	0.979694	0.979968	4.75968	1.56448e-11	6.38264e-10
MGC12916	2.45535	2.46259	1.90864	1.69231e-11	6.88848e-10
CDCA7	-1.34999	-1.35085	3.47243	1.79349e-11	7.28376e-10
DAAM1	0.600588	0.600624	6.92373	1.87982e-11	7.61712e-10
STK38L	0.664355	0.664416	6.41984	1.9509e-11	7.88726e-10
RAB21	0.723633	0.723715	6.01876	1.9986e-11	8.06193e-10
AFP	1.7649	1.7672	2.68205	2.19636e-11	8.83975e-10
OLFM1	1.81785	1.82069	2.68408	2.21054e-11	8.87684e-10
LIMD1	0.748508	0.748601	5.79899	2.22867e-11	8.92964e-10
SLC25A29	0.629637	0.629684	6.63807	2.28085e-11	9.11832e-10
TSC22D1	-0.501575	-0.501588	8.00007	2.32189e-11	9.26171e-10
CRYBG3	0.695773	0.695843	6.18908	2.34681e-11	9.34029e-10
GOLGA8A	0.603648	0.603662	8.36843	3.0352e-11	1.20533e-09
LSMEM2	0.812425	0.812566	5.48028	3.06952e-11	1.21626e-09
MCM10	-1.8047	-1.80716	2.52853	3.14129e-11	1.24196e-09
CSF1	-0.944977	-0.945208	4.77859	3.2844e-11	1.29568e-09
ZNF608	0.715151	0.715235	6.01092	3.41772e-11	1.34531e-09
C4orf3	0.545268	0.545292	7.42207	3.57131e-11	1.40268e-09
CCNA2	0.865142	0.865312	5.17846	3.85636e-11	1.51132e-09
ANGPTL4	2.25517	2.26105	2.06793	3.97792e-11	1.55556e-09
BTN3A2	-1.26326	-1.26395	3.60671	4.2373e-11	1.65338e-09
MTCL1	0.908406	0.908625	5.02031	4.48933e-11	1.74791e-09
RBM5	0.509016	0.509032	7.82174	4.5456e-11	1.76598e-09
HJURP	1.16268	1.16324	3.99751	4.56923e-11	1.77132e-09
B3GNT2	0.958028	0.958302	4.82754	4.62752e-11	1.79004e-09
GOLIM4	0.542998	0.543021	7.40131	4.80097e-11	1.85313e-09
KY	-2.1697	-2.17416	1.99423	4.98553e-11	1.92023e-09
ACAT2	-0.745217	-0.745309	5.71676	4.99949e-11	1.92148e-09
STOM	0.628227	0.628273	6.57873	5.33751e-11	2.047e-09
GYG1	0.60535	0.605389	6.79992	6.00118e-11	2.29661e-09
TMEM176B	-0.754421	-0.75452	5.67426	6.52858e-11	2.49311e-09
IL31RA	2.12212	2.12743	2.26415	6.62203e-11	2.52342e-09
ALS2	0.612226	0.612269	6.70036	7.09343e-11	2.69731e-09
MALT1	0.692706	0.692781	6.10208	7.1221e-11	2.70248e-09
CCNB2	1.03165	1.03201	4.42358	8.39264e-11	3.17785e-09
ATP2A3	-0.896499	-0.896686	4.8788	8.78393e-11	3.31899e-09
PPP2R3A	0.674359	0.674424	6.25112	9.24615e-11	3.48629e-09
CCNI	0.527697	0.527717	7.48849	9.3011e-11	3.49964e-09
IKBKE	-1.36114	-1.36211	3.33423	9.80487e-11	3.68145e-09
TET1	0.873129	0.873322	5.06883	1.15084e-10	4.31205e-09
SAPCD2	1.25783	1.25863	3.67585	1.24413e-10	4.65186e-09
BACH2	0.889629	0.88984	5.01602	1.25971e-10	4.7003e-09
SPRY1	0.973487	0.973798	4.69997	1.29613e-10	4.82613e-09
SEMA4D	-0.958509	-0.958767	4.60645	1.33487e-10	4.96008e-09
HIPK3	0.499126	0.499141	7.84006	1.53674e-10	5.69835e-09
MPP2	0.885035	0.885247	5.02015	1.59156e-10	5.88942e-09
ADD3	0.524522	0.524543	7.4767	1.84655e-10	6.81891e-09
NCKIPSD	0.643374	0.643431	6.38436	1.88327e-10	6.94021e-09
DOPEY1	0.704168	0.704255	5.91804	1.964e-10	7.22285e-09
E2F2	-2.39303	-2.39986	1.63433	2.0882e-10	7.66386e-09
SLC20A2	0.627882	0.627934	6.50669	2.22845e-10	8.16188e-09
MGP	-0.571915	-0.571947	6.90507	2.23382e-10	8.16482e-09
EPPK1	0.924946	0.925216	4.8243	2.299e-10	8.38595e-09
CCDC50	0.605977	0.60602	6.67343	2.30797e-10	8.40158e-09
TUBB4B	0.460488	0.460497	8.4844	2.39431e-10	8.69818e-09
HMBOX1	1.02109	1.02145	4.38956	2.46297e-10	8.92951e-09
CDK1	0.838905	0.839081	5.1706	2.52528e-10	9.13693e-09
MAP4K3	0.657774	0.657838	6.24318	2.65398e-10	9.58321e-09
DLGAP5	1.05647	1.05689	4.20001	2.66575e-10	9.60341e-09
ADPRHL1	0.537615	0.53764	7.31834	2.6703e-10	9.60341e-09
NFIL3	0.85688	0.857072	5.07846	2.88055e-10	1.03388e-08
COLQ	0.750079	0.750193	5.62924	3.04339e-10	1.09014e-08
SORD	-0.730988	-0.73108	5.67136	3.4035e-10	1.2167e-08
FAM111B	-1.90353	-1.90661	2.16076	3.46711e-10	1.23697e-08
PER1	0.68641	0.686491	6.0002	3.58578e-10	1.27677e-08
CPEB4	0.618914	0.618963	6.48583	3.63904e-10	1.29316e-08
TNK2	-0.581099	-0.581134	6.78016	3.79059e-10	1.34435e-08
GOLGA2P10	1.33419	1.33508	3.61123	4.04361e-10	1.42842e-08
SMIM3	0.734158	0.734263	5.72424	4.03906e-10	1.42842e-08
LIX1	-1.12534	-1.12585	3.87889	4.17466e-10	1.47182e-08
P2RX1	-1.02543	-1.02578	4.23494	4.27322e-10	1.5036e-08
SLC16A12	0.632462	0.63252	6.39073	4.62504e-10	1.6242e-08
GINS4	-1.23904	-1.23981	3.53794	4.85235e-10	1.7007e-08
SP6	-1.38562	-1.38673	3.12178	5.04174e-10	1.76362e-08
ANO6	0.597783	0.597826	6.63983	5.32866e-10	1.86036e-08
SPHKAP	0.582834	0.582872	6.78203	5.43958e-10	1.89539e-08
ANP32E	0.619794	0.619846	6.43386	6.14212e-10	2.13603e-08
SLC12A4	0.564652	0.564686	6.90666	7.41694e-10	2.57437e-08
LASP1	0.485352	0.485366	7.85925	7.63046e-10	2.64336e-08
CFL2	0.538192	0.538219	7.20613	7.88595e-10	2.72659e-08
NRK	-0.871854	-0.87206	4.84559	7.96202e-10	2.74231e-08
PAQR4	-1.04331	-1.04372	4.08796	7.96167e-10	2.74231e-08
MEX3B	0.799272	0.799427	5.25379	8.37451e-10	2.87884e-08
IER2	0.540819	0.540847	7.14069	8.39093e-10	2.87896e-08
APLN	2.5293	2.54027	1.61593	8.85995e-10	3.03407e-08
CDC20	0.860577	0.860787	4.97881	9.01933e-10	3.08275e-08
HOMER1	0.761918	0.762047	5.44065	9.42288e-10	3.21455e-08
METAP1	0.609152	0.609201	6.49907	9.72068e-10	3.30984e-08
PNCK	0.884774	0.885013	4.85719	1.00849e-09	3.42732e-08
NEURL1B	0.593905	0.593947	6.59373	1.01118e-09	3.42998e-08
TIMELESS	-0.945008	-0.945288	4.49983	1.14973e-09	3.89256e-08
TRMU	0.652308	0.652377	6.13181	1.17438e-09	3.96853e-08
CDT1	-1.02949	-1.02989	4.09289	1.17706e-09	3.97008e-08
PRIMA1	-1.0061	-1.00645	4.16123	1.18222e-09	3.97999e-08
SESN3	-0.60327	-0.603314	6.44357	1.31476e-09	4.41788e-08
RUSC1-AS1	-0.967495	-0.967816	4.36669	1.48159e-09	4.96914e-08
DNAJB11	-0.701769	-0.701857	5.68599	1.65162e-09	5.52907e-08
OPHN1	0.769534	0.769672	5.35468	1.7087e-09	5.70949e-08
RNMT	0.589167	0.589211	6.61702	1.82347e-09	6.08164e-08
BACH1	0.68895	0.689036	5.85608	1.88343e-09	6.26994e-08
CAMKK1	-0.93368	-0.933946	4.43876	2.02434e-09	6.72652e-08
ADAMTS19	1.11006	1.11067	3.88871	2.10637e-09	6.98613e-08
FECH	-0.90596	-0.906213	4.59015	2.12167e-09	7.02387e-08
VGLL3	1.01366	1.01409	4.20962	2.15156e-09	7.10969e-08
SLC6A8	0.541244	0.541273	7.06373	2.18078e-09	7.19297e-08
SULT4A1	1.21711	1.218	3.55234	2.30354e-09	7.58391e-08
EIF2AK3	0.893465	0.893729	4.71039	2.37596e-09	7.80796e-08
SPRED2	0.896043	0.896307	4.73644	2.47663e-09	8.1239e-08
ANKRD12	0.753575	0.753706	5.3898	2.61613e-09	8.5658e-08
FDFT1	-0.490443	-0.490459	7.61648	2.7243e-09	8.9037e-08
PHLDA1	0.542239	0.542269	7.02437	2.86876e-09	9.34173e-08
HEATR3	-1.12599	-1.12658	3.65575	2.86719e-09	9.34173e-08
HNRNPM	-0.57846	-0.5785	6.63207	2.91418e-09	9.4724e-08
PCGF5	0.720747	0.720856	5.60814	3.22339e-09	1.04585e-07
ALDOC	-0.492334	-0.492351	7.57244	3.2551e-09	1.05423e-07
KIF18B	1.00632	1.00675	4.17084	3.28261e-09	1.06122e-07
NIPBL-AS1	0.825996	0.826189	5.01015	3.4068e-09	1.09938e-07
PLEKHA5	0.62022	0.620276	6.40682	3.46215e-09	1.11524e-07
NIPAL4	1.53851	1.54067	2.78381	3.58933e-09	1.15413e-07
LZTS3	0.777274	0.777425	5.26423	3.6224e-09	1.16267e-07
ABTB2	0.736168	0.73629	5.51958	3.69251e-09	1.18306e-07
ITGA1	0.532258	0.532285	7.08584	3.86228e-09	1.23524e-07
CHAF1B	-1.56202	-1.56396	2.53182	4.067e-09	1.2984e-07
FOXRED2	-0.87636	-0.876586	4.65418	4.13757e-09	1.31857e-07
NFE2	-2.3271	-2.33433	1.41582	4.22225e-09	1.34317e-07
CCND2	0.43349	0.433497	8.72566	4.34146e-09	1.37865e-07
WDR76	-1.23813	-1.23895	3.32385	4.38628e-09	1.39041e-07
PIK3R1	0.593498	0.593547	6.48852	4.45664e-09	1.409e-07
CDKN1B	0.592107	0.592153	6.49487	4.46066e-09	1.409e-07
CYB561	-1.23232	-1.23315	3.37148	4.53766e-09	1.4308e-07
STARD9	0.591852	0.5919	6.50302	4.65242e-09	1.46441e-07
MARK4	0.572475	0.572516	6.65022	4.66978e-09	1.46729e-07
MAP4	0.398608	0.398611	9.90656	5.36102e-09	1.68154e-07
TENM4	-0.649534	-0.649602	5.96134	5.47489e-09	1.71425e-07
RNF150	0.668003	0.668085	5.85764	5.56449e-09	1.73927e-07
KNTC1	-0.855596	-0.85581	4.75963	5.72201e-09	1.78539e-07
PROX1	0.642467	0.642537	6.02881	6.00055e-09	1.86904e-07
ROGDI	-0.52912	-0.529147	7.02574	6.38419e-09	1.98509e-07
NDNF	0.884653	0.884907	4.61968	6.41691e-09	1.9918e-07
MYO1E	0.785478	0.785649	5.18401	6.44796e-09	1.99798e-07
GAS2L1P2	-1.88494	-1.88854	2.00597	6.85071e-09	2.11911e-07
FRZB	0.586857	0.586904	6.50581	7.48887e-09	2.31251e-07
KIF23	0.816979	0.817171	4.96765	7.5884e-09	2.33921e-07
RBL1	-1.37565	-1.37697	2.93721	7.85787e-09	2.41812e-07
PLCL1	1.07465	1.07527	3.88276	8.00346e-09	2.4587e-07
DHCR7	-0.586569	-0.586611	6.41567	8.15928e-09	2.50227e-07
MIF-AS1	0.415853	0.415857	9.41087	8.3899e-09	2.5686e-07
GPER1	-2.16382	-2.16948	1.57992	8.52529e-09	2.60559e-07
CDH2	0.418333	0.418338	9.0725	9.0156e-09	2.75076e-07
FDXR	-1.62031	-1.62262	2.37123	9.18859e-09	2.79877e-07
ILK	0.485537	0.485556	7.60479	9.39296e-09	2.85616e-07
FAM193B	0.62576	0.62582	6.24173	9.73243e-09	2.95437e-07
POLD3	-0.914133	-0.914426	4.39885	1.00482e-08	3.04505e-07
CNN2	0.495951	0.495972	7.43128	1.02694e-08	3.10685e-07
SNPH	-1.32912	-1.33027	3.05033	1.13377e-08	3.42426e-07
ARFGEF3	1.47058	1.4724	2.70506	1.19453e-08	3.60168e-07
DYNLL1	-0.533084	-0.533113	6.94302	1.24027e-08	3.73332e-07
MEPCE	-0.779872	-0.780024	5.02871	1.26011e-08	3.78351e-07
TRUB2	-0.855426	-0.855657	4.6732	1.26117e-08	3.78351e-07
TRIM24	0.452725	0.452737	8.07319	1.30568e-08	3.91048e-07
FAM213B	-0.741068	-0.741193	5.24518	1.41798e-08	4.23973e-07
SMYD1	0.398136	0.398139	9.73404	1.46769e-08	4.38106e-07
BMP7	0.442881	0.442891	8.27853	1.47847e-08	4.4059e-07
PBXIP1	-0.509199	-0.509222	7.1786	1.51497e-08	4.49969e-07
RRM1	-0.728181	-0.7283	5.31484	1.51393e-08	4.49969e-07
RLF	0.683627	0.683723	5.68204	1.53901e-08	4.56351e-07
KIFAP3	0.542786	0.542821	6.85547	1.5813e-08	4.68116e-07
PLEC	0.403081	0.403085	9.53436	1.58453e-08	4.68298e-07
MYCN	0.643333	0.643411	5.92242	1.64441e-08	4.85195e-07
EGR2	1.04058	1.04114	3.89898	1.70904e-08	5.02994e-07
GALK1	-0.86837	-0.868612	4.53877	1.71035e-08	5.02994e-07
FEM1C	0.678648	0.678744	5.66947	1.77022e-08	5.19748e-07
KRBA1	0.549192	0.549228	6.74156	1.8089e-08	5.30234e-07
IL6R	-1.58283	-1.58503	2.36417	1.88583e-08	5.51883e-07
TMEM97	-0.795864	-0.796033	4.92584	1.92405e-08	5.6215e-07
PHC3	0.550924	0.55096	6.69516	1.94084e-08	5.6613e-07
2022-03-07	0.540477	0.540511	6.82392	1.97694e-08	5.75723e-07
A4GALT	0.553785	0.553824	6.6968	2.01801e-08	5.86728e-07
CHST10	-0.895693	-0.895975	4.44236	2.02513e-08	5.87847e-07
ABCA1	0.625179	0.625245	6.05394	2.11439e-08	6.12762e-07
ARMT1	-0.817536	-0.81773	4.80872	2.16521e-08	6.26477e-07
BRSK1	0.710583	0.710702	5.45527	2.18104e-08	6.3004e-07
TMEM179	-1.61306	-1.61564	2.31885	2.25347e-08	6.49914e-07
RNF38	0.591379	0.59143	6.3032	2.30696e-08	6.64271e-07
NFKB2	0.644771	0.644849	5.86002	2.3312e-08	6.70173e-07
SCAND2P	0.831637	0.831867	4.77424	2.35414e-08	6.75684e-07
PTP4A1	0.579998	0.580047	6.42101	2.36888e-08	6.78827e-07
AGPAT5	0.752224	0.752379	5.21342	2.44589e-08	6.99774e-07
SLC1A3	0.594001	0.594057	6.32401	2.47616e-08	7.07304e-07
RFC2	-0.937116	-0.937463	4.17169	2.6973e-08	7.69247e-07
LAMA1	-0.634751	-0.634817	5.91897	2.71174e-08	7.72134e-07
PER2	1.36793	1.36951	2.93701	2.85921e-08	8.12831e-07
2022-09-03	-1.34318	-1.34441	2.7904	3.08632e-08	8.76005e-07
ZFP36	0.73314	0.733279	5.28979	3.12118e-08	8.84498e-07
CELSR2	-0.764757	-0.764906	5.01826	3.18838e-08	9.02116e-07
AURKB	1.09297	1.09364	3.61232	3.23215e-08	9.13057e-07
HOOK2	0.693053	0.693167	5.53432	3.29503e-08	9.29354e-07
SEPHS2	-0.648045	-0.648123	5.74147	3.44276e-08	9.69493e-07
CDCA8	0.98824	0.988703	3.97175	3.46393e-08	9.73925e-07
IER5	0.769565	0.769736	5.03968	3.5558e-08	9.98188e-07
SLC25A4	0.416824	0.41683	8.85119	3.74625e-08	1.05001e-06
RMI2	-0.954654	-0.955027	4.02806	3.83732e-08	1.07385e-06
CRELD1	-0.564342	-0.564385	6.46986	3.94277e-08	1.10164e-06
REEP6	-0.987138	-0.98755	3.88629	3.97455e-08	1.10879e-06
LINC01521	-0.904263	-0.904581	4.30692	3.983e-08	1.10942e-06
HSPA2	0.739642	0.739784	5.19731	4.05046e-08	1.12646e-06
MXD4	-0.557449	-0.557488	6.55779	4.13299e-08	1.14762e-06
MRAS	0.498169	0.498193	7.26118	4.16817e-08	1.1556e-06
HSP90AA1	-0.392711	-0.392714	9.67342	4.48046e-08	1.24026e-06
CTNNA1	0.403491	0.403496	9.24768	4.57662e-08	1.26493e-06
TRIM45	-1.31462	-1.31587	2.85185	4.73363e-08	1.30631e-06
C11orf96	0.903843	0.904146	4.52853	4.83211e-08	1.33143e-06
ANLN	0.598018	0.598076	6.1992	4.87828e-08	1.34209e-06
LHFPL2	-0.578269	-0.578316	6.30405	5.15029e-08	1.41475e-06
RAB17	1.03692	1.03754	3.78824	5.6912e-08	1.56006e-06
PCDH8	-1.85701	-1.86099	1.79399	5.69668e-08	1.56006e-06
C1orf21	0.584709	0.584764	6.26332	6.03342e-08	1.64975e-06
MME	0.55819	0.558234	6.5023	6.41461e-08	1.75131e-06
BRCA2	-1.35381	-1.35521	2.70022	6.66605e-08	1.81718e-06
FASTKD5	-0.996537	-0.997023	3.81461	6.72597e-08	1.83073e-06
WDHD1	-0.994532	-0.995011	3.79908	6.79434e-08	1.84653e-06
NUF2	1.01526	1.0158	3.83129	7.02417e-08	1.9061e-06
PRRT4	-0.898318	-0.898633	4.28311	7.04297e-08	1.90832e-06
SRRM1	0.48032	0.48034	7.4526	7.25565e-08	1.96297e-06
CPNE1	0.473157	0.473175	7.51979	7.52243e-08	2.03208e-06
MYSM1	0.534973	0.535009	6.71982	7.66314e-08	2.06697e-06
SLIT2	-0.564005	-0.56405	6.39411	7.87459e-08	2.12081e-06
MICAL2	0.412888	0.412895	8.81783	8.66208e-08	2.3294e-06
SYTL2	1.26641	1.26763	2.98998	8.9221e-08	2.39214e-06
GTSE1	0.910687	0.911056	4.22276	8.91677e-08	2.39214e-06
CERS6	0.512944	0.512974	6.94127	9.24803e-08	2.47582e-06
SASH1	0.70536	0.705485	5.29215	9.43508e-08	2.52212e-06
SHKBP1	-0.721449	-0.721579	5.14198	9.84868e-08	2.62876e-06
GMNN	-0.939575	-0.939963	3.96279	1.01683e-07	2.71005e-06
BRCA1	-1.17497	-1.17585	3.15002	1.0339e-07	2.75143e-06
LOC440434	0.780522	0.780725	4.87326	1.09515e-07	2.90579e-06
RND2	-0.95245	-0.952846	3.94329	1.09361e-07	2.90579e-06
HSPB8	0.522303	0.522336	6.82844	1.10771e-07	2.93478e-06
LOC220729	0.822497	0.82275	4.6308	1.19651e-07	3.16536e-06
EPHB2	-0.6447	-0.644786	5.64374	1.27622e-07	3.37125e-06
HDAC7	0.522544	0.522578	6.82364	1.29752e-07	3.42248e-06
CDC25A	-0.954866	-0.95529	3.88028	1.30445e-07	3.4357e-06
SPAG9	0.549257	0.549299	6.51374	1.32489e-07	3.47931e-06
ARHGAP31	-0.47032	-0.470337	7.44317	1.32366e-07	3.47931e-06
CHST6	-1.11314	-1.11389	3.27615	1.48294e-07	3.88865e-06
MSMO1	-0.526179	-0.526211	6.66428	1.49819e-07	3.9229e-06
PTPN21	0.523895	0.52393	6.76978	1.55019e-07	4.04859e-06
NKTR	0.459578	0.459595	7.62973	1.55072e-07	4.04859e-06
FAM60A	0.584115	0.584174	6.15633	1.70907e-07	4.45552e-06
LURAP1	0.950876	0.951339	3.95589	1.71197e-07	4.4566e-06
SLC40A1	-0.786913	-0.787108	4.68357	1.7384e-07	4.51884e-06
NPTX1	3.96678	4.03491	0.17621	1.75453e-07	4.55414e-06
DDAH1	0.662015	0.662119	5.53385	1.80917e-07	4.68918e-06
HSD3B7	-1.40457	-1.40634	2.4556	1.84038e-07	4.76319e-06
MITF	0.589991	0.590055	6.08381	1.87387e-07	4.83588e-06
AK2	0.474833	0.474854	7.37207	1.87338e-07	4.83588e-06
AKAP8L	0.467605	0.467623	7.49148	1.9162e-07	4.93801e-06
G0S2	-0.85036	-0.85064	4.34301	1.96799e-07	5.06417e-06
METRNL	0.688811	0.688937	5.34437	2.02439e-07	5.20183e-06
C22orf46	-0.927548	-0.927947	3.94605	2.0499e-07	5.25983e-06
WDR60	0.62147	0.621549	5.81647	2.07294e-07	5.31136e-06
ADAMTS14	-0.662757	-0.662859	5.44972	2.09407e-07	5.35782e-06
SESTD1	0.637311	0.6374	5.65681	2.13429e-07	5.45294e-06
LGALS8	0.563479	0.563531	6.30009	2.17296e-07	5.53689e-06
UGGT1	-0.548507	-0.548548	6.42264	2.17333e-07	5.53689e-06
ARSJ	1.30519	1.30675	2.87974	2.18391e-07	5.55594e-06
FUS	-0.499071	-0.499099	7.00697	2.18848e-07	5.55967e-06
POPDC3	0.661247	0.661352	5.50731	2.19919e-07	5.57898e-06
MYO10	0.681046	0.681167	5.35908	2.20947e-07	5.59711e-06
ATP2B1	0.727078	0.727231	5.06365	2.26046e-07	5.7182e-06
CTNNA3	0.514825	0.514857	6.79104	2.28554e-07	5.7735e-06
NPR3	0.974194	0.974711	3.76288	2.29849e-07	5.79801e-06
HPCAL4	-1.17231	-1.17321	3.10892	2.31148e-07	5.8226e-06
FSD1	-1.14367	-1.14451	3.11995	2.33877e-07	5.88306e-06
WRNIP1	0.578016	0.578072	6.19092	2.4383e-07	6.12481e-06
HYAL1	-1.74799	-1.75169	1.83902	2.45348e-07	6.15431e-06
CXXC4	-0.826765	-0.827014	4.41301	2.47958e-07	6.21108e-06
ZFHX2	-1.10193	-1.10269	3.32145	2.53923e-07	6.35162e-06
ARHGAP11A	0.758229	0.758418	4.85845	2.67281e-07	6.67642e-06
ASF1B	-1.07447	-1.0752	3.35501	2.70703e-07	6.75249e-06
NRP2	-0.481024	-0.481045	7.17889	2.72218e-07	6.78085e-06
PACSIN1	-0.948967	-0.949406	3.78542	2.81036e-07	6.99078e-06
ANXA3	0.538138	0.538181	6.55499	2.83811e-07	7.03268e-06
VEGFB	0.515573	0.515606	6.77332	2.83676e-07	7.03268e-06
NOTCH2	0.449489	0.449504	7.71198	2.83899e-07	7.03268e-06
XPR1	0.500348	0.500376	6.95042	2.93669e-07	7.26467e-06
SULT1E1	0.662333	0.66245	5.51442	2.9523e-07	7.2932e-06
CD82	-1.08821	-1.08898	3.35539	2.96741e-07	7.32044e-06
HNRNPDL	0.436028	0.436041	7.98163	2.99062e-07	7.36753e-06
HSPB7	0.355619	0.35562	11.6574	3.07976e-07	7.57673e-06
CKAP2L	1.08136	1.08216	3.37899	3.16243e-07	7.75878e-06
CDK5	-0.90646	-0.906852	4.0276	3.15862e-07	7.75878e-06
LOC101928034	-1.54139	-1.54413	2.19502	3.2607e-07	7.98893e-06
DBI	-0.656018	-0.65612	5.44156	3.27025e-07	7.99248e-06
DAGLA	-1.27104	-1.27233	2.71846	3.27107e-07	7.99248e-06
PRC1-AS1	0.927588	0.928024	3.95319	3.33153e-07	8.12912e-06
RPP25	-0.739471	-0.739633	4.89656	3.45096e-07	8.40906e-06
ANKRD37	1.35065	1.35258	2.72023	3.50503e-07	8.52922e-06
FANCL	-0.764019	-0.764212	4.72638	3.71933e-07	9.03844e-06
PDGFRB	0.478231	0.478254	7.22002	3.80178e-07	9.22627e-06
FGF18	0.607723	0.607803	5.86925	3.99518e-07	9.6825e-06
SHROOM3	0.538687	0.538731	6.45707	4.00442e-07	9.69178e-06
LIN9	0.673071	0.673194	5.34322	4.06991e-07	9.837e-06
MAP2K1	0.54214	0.542184	6.44243	4.13678e-07	9.98515e-06
SNAP25	0.903777	0.904225	4.10417	4.22997e-07	1.01963e-05
LOC728989	1.28234	1.2839	2.78856	4.35973e-07	1.0495e-05
DPP3	-0.790983	-0.791201	4.56269	4.3961e-07	1.05683e-05
PSPH	-0.725638	-0.725794	4.93523	4.40843e-07	1.05838e-05
KIF26A	-0.544904	-0.544947	6.32305	4.48343e-07	1.07494e-05
USP18	-1.77254	-1.77648	1.72936	4.57865e-07	1.09631e-05
CDCA4	0.689181	0.689321	5.24734	4.68584e-07	1.12047e-05
PHF20L1	0.558983	0.559037	6.27452	4.75953e-07	1.13506e-05
NGFR	-0.83452	-0.834797	4.25639	4.7564e-07	1.13506e-05
PICALM	0.455965	0.455983	7.54832	4.77435e-07	1.13708e-05
STAR	-1.1649	-1.16586	2.98272	4.94005e-07	1.17498e-05
LYL1	-1.69613	-1.69973	1.83147	5.01432e-07	1.19107e-05
THBD	1.01565	1.01632	3.54083	5.10725e-07	1.21153e-05
RNF144A	-0.664972	-0.665077	5.28199	5.29916e-07	1.2554e-05
CDC25B	0.617752	0.617837	5.7107	5.36864e-07	1.26916e-05
GPAM	-0.762483	-0.762673	4.70216	5.37141e-07	1.26916e-05
PTPN11	0.477448	0.477472	7.16354	5.64301e-07	1.33157e-05
BCKDHA	0.518343	0.518379	6.62754	5.79748e-07	1.36622e-05
GSDMB	0.695815	0.69596	5.17074	5.87858e-07	1.38351e-05
RAD21	0.452729	0.452746	7.56417	6.0778e-07	1.42852e-05
UBALD2	0.726069	0.726242	4.96931	6.13917e-07	1.44106e-05
GBA	-0.822	-0.822281	4.33911	6.18309e-07	1.44947e-05
IGFBP7	-0.402329	-0.402336	8.70614	6.46117e-07	1.51267e-05
LOC653513	0.660121	0.660235	5.34786	6.48802e-07	1.51698e-05
RHOBTB3	0.400735	0.400742	8.75792	6.71298e-07	1.56753e-05
ALKBH5	0.425524	0.425535	8.03553	7.16673e-07	1.6713e-05
MB21D2	0.897382	0.897812	4.01638	7.53737e-07	1.75545e-05
FBN2	0.365061	0.365063	10.39	7.58957e-07	1.76303e-05
CILP	-0.639422	-0.639514	5.4171	7.58754e-07	1.76303e-05
STRIP2	0.469954	0.469976	7.23508	8.03306e-07	1.86363e-05
CPT1C	-0.727666	-0.727831	4.82736	8.09376e-07	1.87528e-05
NMT2	0.8501	0.850426	4.17339	8.13474e-07	1.88234e-05
CES2	0.554179	0.554234	6.22849	8.28345e-07	1.90935e-05
ZNF292	0.539644	0.539691	6.35821	8.27282e-07	1.90935e-05
CDC7	-1.03208	-1.03278	3.34892	8.27173e-07	1.90935e-05
DLGAP4	0.499447	0.499478	6.81091	8.82292e-07	2.03109e-05
ATXN2	0.564292	0.564351	6.09012	9.06786e-07	2.08479e-05
SCN5A	-0.483301	-0.483326	6.95933	9.47607e-07	2.17585e-05
GALNT6	-0.937791	-0.938278	3.69815	9.53336e-07	2.1862e-05
IFIT1	-0.673702	-0.673826	5.18	9.61584e-07	2.2023e-05
OPRL1	-0.972148	-0.972694	3.53937	1.02027e-06	2.33371e-05
ZFP36L2	0.496018	0.496049	6.82316	1.02878e-06	2.3472e-05
SVIL-AS1	0.469403	0.469426	7.23757	1.02753e-06	2.3472e-05
AUTS2	0.588502	0.58858	5.89069	1.05032e-06	2.39328e-05
ZNF503	-0.489268	-0.489294	6.87563	1.05983e-06	2.41188e-05
CEP170	0.469517	0.469539	7.16725	1.08953e-06	2.47633e-05
PHF21B	1.02067	1.02143	3.47389	1.11851e-06	2.53898e-05
MEF2A	0.404279	0.404287	8.52735	1.13021e-06	2.56228e-05
GADD45A	0.578397	0.578464	5.94864	1.15194e-06	2.60824e-05
TPD52	0.577824	0.577893	5.94696	1.17135e-06	2.6455e-05
WDR45B	0.481569	0.481595	7.04217	1.17014e-06	2.6455e-05
LRRFIP2	0.49755	0.497582	6.78672	1.23813e-06	2.79282e-05
ATP8B1	1.45393	1.45668	2.26629	1.30307e-06	2.93559e-05
VPS33A	-0.739679	-0.73987	4.69502	1.30761e-06	2.94212e-05
MID1IP1	-0.607387	-0.607466	5.59932	1.31095e-06	2.94595e-05
DSN1	-0.9256	-0.926077	3.74301	1.34908e-06	3.02783e-05
RASSF1	0.726644	0.726834	4.88461	1.35423e-06	3.03557e-05
KDM7A	0.722427	0.722608	4.86971	1.36012e-06	3.04497e-05
PSAPL1	-2.22633	-2.23565	0.995107	1.36397e-06	3.04977e-05
NR4A3	1.7359	1.74046	1.77816	1.39193e-06	3.10841e-05
SLC22A17	-0.543898	-0.543945	6.21075	1.40778e-06	3.1399e-05
C7orf49	-0.864482	-0.864867	3.99249	1.45444e-06	3.23992e-05
ELP2	0.567578	0.56764	5.98312	1.46501e-06	3.25942e-05
PLEKHA2	0.560039	0.560096	6.08519	1.49937e-06	3.33174e-05
PREP	0.54107	0.54112	6.26594	1.5213e-06	3.37626e-05
MAFK	0.473294	0.473319	7.07095	1.52705e-06	3.3823e-05
ZNF503-AS2	-0.823271	-0.823568	4.19526	1.5278e-06	3.3823e-05
HAND2-AS1	0.772198	0.772438	4.54207	1.53064e-06	3.38442e-05
SSPN	0.669099	0.669231	5.19367	1.54379e-06	3.40508e-05
CTIF	0.463326	0.463347	7.20598	1.54192e-06	3.40508e-05
HES6	-0.805055	-0.805323	4.25585	1.63751e-06	3.60736e-05
PAIP2B	0.613502	0.613592	5.56504	1.69975e-06	3.73987e-05
TTC30B	-1.62651	-1.62997	1.85593	1.74937e-06	3.84432e-05
LRRC39	0.715329	0.715513	4.87519	1.76499e-06	3.87388e-05
CCNE2	-1.47559	-1.47832	2.11804	1.78743e-06	3.91835e-05
CSGALNACT2	0.654223	0.654347	5.25507	1.83066e-06	3.99851e-05
UNC45B	0.387567	0.387572	9.02254	1.8307e-06	3.99851e-05
CASP6	-0.934891	-0.935401	3.60018	1.82813e-06	3.99851e-05
CSMD1	1.16916	1.17042	2.94147	1.8415e-06	4.01721e-05
HDAC9	0.72206	0.722248	4.80436	1.84535e-06	4.02071e-05
BNIP3L	0.470732	0.470757	7.10016	1.92006e-06	4.17841e-05
RBPMS-AS1	0.732899	0.733097	4.70154	1.92765e-06	4.18984e-05
FGF12	0.62474	0.624845	5.48026	1.9677e-06	4.27169e-05
DOLK	-0.844182	-0.844533	4.01722	1.98527e-06	4.30462e-05
SLC24A5	0.902528	0.903033	3.82245	1.99732e-06	4.32206e-05
DTX3L	-0.92504	-0.925532	3.61322	1.99814e-06	4.32206e-05
LUC7L3	0.404606	0.404615	8.41019	2.02759e-06	4.38048e-05
PRC1	0.568701	0.568767	5.91174	2.05098e-06	4.42566e-05
SUOX	-0.656087	-0.656205	5.20239	2.09353e-06	4.51205e-05
CHEK1	-0.826955	-0.827275	4.07993	2.10661e-06	4.53477e-05
UNG	-0.730074	-0.730265	4.67027	2.19338e-06	4.7159e-05
KISS1R	2.94493	2.97409	0.447173	2.19695e-06	4.71791e-05
MTFP1	0.733131	0.733336	4.73526	2.22533e-06	4.76742e-05
TUBB3	-0.600838	-0.600918	5.56663	2.22459e-06	4.76742e-05
FNIP1	0.687619	0.687771	4.97039	2.25352e-06	4.82204e-05
CAPN12	0.704146	0.704322	4.91278	2.31603e-06	4.94989e-05
CYB561A3	-0.914631	-0.915124	3.6429	2.3657e-06	5.05003e-05
LMOD3	1.20753	1.20894	2.68435	2.37683e-06	5.06775e-05
ATP7B	0.58471	0.584787	5.77828	2.39099e-06	5.09186e-05
SPTBN2	0.566875	0.566943	5.91578	2.40511e-06	5.11585e-05
PPARD	-0.551403	-0.551459	6.01025	2.45592e-06	5.21773e-05
BDNF	0.852352	0.852767	4.07317	2.47672e-06	5.2557e-05
CBR1	-0.737735	-0.737928	4.60449	2.48223e-06	5.26115e-05
FAM167A	-1.1181	-1.11906	2.924	2.48804e-06	5.26723e-05
TCERG1L	1.77628	1.78144	1.63441	2.52744e-06	5.34434e-05
BAG3	0.473196	0.473221	6.9652	2.55183e-06	5.38953e-05
METTL7A	-0.795996	-0.796271	4.24698	2.60191e-06	5.48883e-05
SLC9A1	-0.60271	-0.602791	5.52274	2.63202e-06	5.54581e-05
TSPAN15	-0.803105	-0.803394	4.18784	2.6913e-06	5.66406e-05
CECR2	0.59294	0.593023	5.69711	2.69471e-06	5.66459e-05
CRELD2	-0.693366	-0.693516	4.88243	2.77042e-06	5.81692e-05
ANO5	0.733893	0.734107	4.6568	2.78985e-06	5.85084e-05
PRDX1	-0.468907	-0.468932	6.99717	2.84002e-06	5.94909e-05
PEAK1	0.439184	0.439201	7.56415	2.9762e-06	6.22707e-05
TSPAN2	0.642596	0.642717	5.33909	2.99095e-06	6.23741e-05
ABCC10	-0.659124	-0.65925	5.12999	2.99018e-06	6.23741e-05
KBTBD13	-1.32635	-1.32829	2.30961	2.99159e-06	6.23741e-05
MFI2	-0.579358	-0.579426	5.69048	3.04683e-06	6.3452e-05
BMPER	-1.15939	-1.16054	2.75763	3.15318e-06	6.55906e-05
CEP95	0.622186	0.622291	5.43606	3.20888e-06	6.66055e-05
RAB11FIP5	0.556662	0.556724	5.99429	3.20941e-06	6.66055e-05
SIPA1L2	0.396892	0.3969	8.5422	3.21356e-06	6.66143e-05
NAMPT	0.533102	0.533153	6.21367	3.24243e-06	6.71351e-05
ACTL8	4.12748	4.24011	0.0208413	3.30047e-06	6.82581e-05
ACKR3	0.701715	0.701902	4.87303	3.30864e-06	6.83481e-05
LOC646762	0.628016	0.628128	5.36253	3.39021e-06	6.99525e-05
SMNDC1	0.67388	0.674026	5.04864	3.41268e-06	7.03299e-05
PMEPA1	-0.530921	-0.530966	6.20536	3.42029e-06	7.03299e-05
TIGAR	-0.843539	-0.843891	3.9312	3.41981e-06	7.03299e-05
TLR3	-1.61519	-1.619	1.8793	3.42468e-06	7.03395e-05
PASK	-1.05215	-1.05299	3.10047	3.50889e-06	7.19864e-05
NDE1	0.705697	0.705875	4.80391	3.51609e-06	7.20517e-05
MYEF2	0.525426	0.525474	6.282	3.55097e-06	7.26833e-05
SEMA3G	-0.942809	-0.943372	3.46928	3.61389e-06	7.38868e-05
CLK3	0.607063	0.607145	5.79427	3.63098e-06	7.41515e-05
JARID2	0.687511	0.687679	4.94929	3.80967e-06	7.7712e-05
PCBP1	0.403863	0.403873	8.24871	3.87695e-06	7.89946e-05
SLC19A2	0.7663	0.766559	4.37817	3.98254e-06	8.10538e-05
NPAS4	3.10237	3.14868	0.618134	4.02056e-06	8.17346e-05
ARID5B	0.669577	0.669724	5.03754	4.0347e-06	8.19292e-05
EXT1	0.503773	0.503813	6.53264	4.0747e-06	8.26476e-05
KCNIP1	1.80016	1.80604	1.48449	4.15864e-06	8.42548e-05
BHLHE40-AS1	1.11843	1.11957	2.90644	4.19444e-06	8.48841e-05
GPI	0.373696	0.373699	9.36762	4.38137e-06	8.85669e-05
MIF	0.374164	0.374168	9.427	4.52037e-06	9.12737e-05
INPP5A	0.468187	0.468214	6.96844	4.54242e-06	9.16157e-05
BHLHE41	1.01735	1.01819	3.22761	4.55882e-06	9.18431e-05
FADS1	-0.418874	-0.418886	7.79228	4.81278e-06	9.68505e-05
RHPN1	-0.836769	-0.83715	3.98907	4.83635e-06	9.72154e-05
ARPC1B	-0.534923	-0.534974	6.1142	4.85914e-06	9.75642e-05
GOLGA2	0.439465	0.439483	7.42003	4.8906e-06	9.80218e-05
FAP	-1.16104	-1.16227	2.63546	4.89288e-06	9.80218e-05
LINC00938	0.789995	0.790324	4.29761	5.04775e-06	0.000101011
STX1B	-1.17376	-1.17505	2.59687	5.07803e-06	0.000101504
GLIS2	0.490167	0.490201	6.61077	5.13593e-06	0.000102547
GMPPB	-0.772827	-0.773097	4.25962	5.20693e-06	0.000103849
LRRC17	-0.730506	-0.730712	4.55328	5.23495e-06	0.000104291
FAM122B	0.582234	0.582317	5.64698	5.31734e-06	0.000105815
PCAT6	0.766669	0.766954	4.37533	5.43229e-06	0.000107983
GALNT12	-1.37114	-1.37338	2.13076	5.44915e-06	0.000108198
CCNB1IP1	0.51035	0.510392	6.40653	5.55741e-06	0.000110225
OLR1	0.983012	0.983798	3.35736	5.59675e-06	0.000110827
AFF4	0.438356	0.438374	7.4437	5.60014e-06	0.000110827
UCHL1	-0.510793	-0.510836	6.36694	5.61552e-06	0.000111009
PRRX1	0.657321	0.657466	5.07455	5.76847e-06	0.000113907
CACNA2D2	-0.830313	-0.830662	3.89684	5.79827e-06	0.000114369
PRMT6	-0.763414	-0.763677	4.31474	5.92993e-06	0.000116837
PKD1	0.389449	0.389456	8.63121	5.96501e-06	0.000117399
CHDH	-0.735257	-0.735476	4.45235	5.98762e-06	0.000117715
PGM1	0.438788	0.438807	7.37729	6.05603e-06	0.000118929
PRSS53	0.882443	0.882941	3.67613	6.07444e-06	0.00011916
RECQL4	-0.760893	-0.761158	4.31051	6.13675e-06	0.000120251
C4orf47	1.74522	1.75143	1.64237	6.14787e-06	0.000120337
EPN3	-0.755408	-0.755659	4.31584	6.23957e-06	0.000121999
FAM81A	-2.11019	-2.11876	0.908176	6.4683e-06	0.000126333
EXOC6B	0.627964	0.628079	5.26231	6.47536e-06	0.000126333
NAV3	1.31849	1.32065	2.26848	6.57076e-06	0.000128055
CCSAP	0.832585	0.832996	3.96178	6.6035e-06	0.000128413
TMEM218	-1.25247	-1.25423	2.3895	6.59831e-06	0.000128413
BCL2L11	-0.659417	-0.659552	4.94108	6.62183e-06	0.00012863
UNC5C	-0.785404	-0.785699	4.11474	6.63015e-06	0.000128652
PIM3	0.60049	0.600587	5.44886	6.64103e-06	0.000128724
SLC1A4	-0.447228	-0.447247	7.19244	6.70414e-06	0.000129807
KCNJ4	0.622825	0.622938	5.27442	6.78424e-06	0.000131137
KMT2A	0.498426	0.498464	6.51356	6.78751e-06	0.000131137
DENND4B	0.50358	0.503622	6.43719	6.85376e-06	0.000132275
STX11	0.934571	0.935183	3.41479	6.90511e-06	0.000133122
CDC45	-1.26971	-1.27156	2.34005	6.96667e-06	0.000134165
HAND2	0.397998	0.398008	8.27493	7.28852e-06	0.000140212
BRWD1	0.452503	0.452526	7.10672	7.40599e-06	0.000142319
TACC3	0.584556	0.584645	5.59672	7.4329e-06	0.000142683
MAT2A	0.401337	0.401347	8.15115	7.49949e-06	0.000143704
ABLIM1	0.374814	0.374819	9.16006	7.50213e-06	0.000143704
WWC2	0.535618	0.535674	6.05721	7.57105e-06	0.000144869
TRHDE-AS1	2.23932	2.25201	0.967017	7.72559e-06	0.000147668
TOX	0.931218	0.931873	3.47863	7.8659e-06	0.000150165
RBM4B	-0.817309	-0.817673	3.95198	7.87296e-06	0.000150165
ZWINT	-0.812257	-0.812608	3.94492	7.93952e-06	0.000151273
PACS1	0.388474	0.388481	8.592	7.98621e-06	0.000152001
DST	0.40357	0.40358	8.08719	8.03616e-06	0.000152789
CRY1	0.716355	0.716574	4.59428	8.08228e-06	0.000153503
LRRCC1	-1.08108	-1.08211	2.82993	8.38373e-06	0.00015906
RITA1	-0.780769	-0.781071	4.11264	8.41682e-06	0.000159519
LIMD1-AS1	0.71183	0.712042	4.62327	8.64751e-06	0.000163718
ABCB4	0.845572	0.84602	3.82684	8.6859e-06	0.000164098
ABCC5	-0.456993	-0.457016	6.99341	8.68209e-06	0.000164098
MUM1L1	0.673687	0.67386	4.89843	8.79889e-06	0.000166057
MCF2L	-0.717139	-0.71734	4.48157	8.97536e-06	0.000169209
KLF15	1.02321	1.02416	3.11638	9.00452e-06	0.00016958
AVIL	-1.15785	-1.15916	2.56272	9.14432e-06	0.000172032
AP1B1	-0.483134	-0.483167	6.59349	9.27859e-06	0.000174375
COL6A6	0.636469	0.636597	5.1291	9.33379e-06	0.000175229
MSH2	-0.612055	-0.61216	5.27201	9.368e-06	0.000175503
ZSCAN5A	-1.90755	-1.91435	1.12403	9.36177e-06	0.000175503
FNBP4	0.473602	0.473633	6.73689	9.55014e-06	0.000178728
ARHGEF7	0.527561	0.527616	6.08775	9.5693e-06	0.0001789
PXN-AS1	0.728673	0.728909	4.46849	9.7374e-06	0.000181853
MAX	0.606859	0.606971	5.40401	9.87418e-06	0.000184215
PHGDH	-0.442274	-0.442293	7.19621	9.91476e-06	0.00018478
GPX3	-0.849034	-0.849479	3.73079	9.96148e-06	0.000185457
RELB	1.14002	1.14135	2.70022	1.00093e-05	0.000186154
KRTAP5-AS1	1.84078	1.84864	1.45507	1.01944e-05	0.0001894
APOBEC3G	-1.44508	-1.4479	1.89972	1.02484e-05	0.000190205
STBD1	0.927433	0.928111	3.45475	1.04557e-05	0.000193653
TIPIN	-1.30662	-1.30868	2.15393	1.04453e-05	0.000193653
CKB	-0.434322	-0.434339	7.3221	1.08687e-05	0.000201094
ISOC1	0.481318	0.481352	6.65864	1.1084e-05	0.000204865
TOR3A	-0.852492	-0.852935	3.65716	1.12692e-05	0.000208073
POP5	-0.857958	-0.858414	3.65614	1.13702e-05	0.000209722
UCK2	0.585085	0.585179	5.52227	1.15269e-05	0.000212357
IKZF4	-0.645904	-0.646036	4.96842	1.15368e-05	0.000212357
MID1	0.560062	0.560139	5.75526	1.15705e-05	0.00021276
WIPF3	0.707582	0.707802	4.61654	1.20023e-05	0.000220473
EGFR	1.06961	1.07072	2.90783	1.21871e-05	0.000223639
ZNF451	0.552992	0.553063	5.75037	1.23991e-05	0.000227296
DIAPH3	0.854744	0.855237	3.70074	1.24542e-05	0.000228072
THEM6	-0.775207	-0.775507	4.03888	1.24706e-05	0.00022814
PPAPDC3	0.606449	0.606557	5.29758	1.25935e-05	0.000230152
JADE1	0.597392	0.597494	5.3625	1.29266e-05	0.000236
CEP250	0.537736	0.5378	5.91216	1.31149e-05	0.000239194
GLRX	-0.738173	-0.738412	4.30511	1.31844e-05	0.000240216
XIRP2	1.61118	1.61564	1.61058	1.3252e-05	0.000240958
EPS8L1	-1.05868	-1.05975	2.90057	1.32504e-05	0.000240958
NUDT4	0.887572	0.888156	3.56068	1.33e-05	0.000241586
MAFG	0.585262	0.585357	5.45032	1.381e-05	0.000250595
FAM83D	0.91348	0.914101	3.41497	1.40315e-05	0.000254357
SLC27A6	0.65371	0.653871	4.97569	1.41359e-05	0.00025599
LYNX1	-1.00222	-1.00301	3.05531	1.43569e-05	0.00025973
PLEKHA8	0.551501	0.55157	5.80419	1.43924e-05	0.000260108
STOX1	-2.11109	-2.12083	0.887414	1.47327e-05	0.000265991
AFG3L2	0.411955	0.411968	7.75247	1.48413e-05	0.000267682
TCF7	-1.09796	-1.09912	2.64605	1.49341e-05	0.000269084
CAV2	0.492274	0.492314	6.45162	1.49656e-05	0.000269381
ABHD14A	-0.960661	-0.961394	3.17961	1.50269e-05	0.000270213
PM20D2	0.544804	0.544874	5.83033	1.50509e-05	0.000270373
UBA6	0.540003	0.540068	5.86146	1.51784e-05	0.000272391
COX6A2	0.7364	0.736671	4.33815	1.56511e-05	0.000280592
NF1	0.479387	0.479422	6.57437	1.5895e-05	0.000284679
GINS3	-1.40903	-1.41156	1.89324	1.59177e-05	0.000284801
CAP2	0.395755	0.395765	8.16899	1.59879e-05	0.000285773
FANCG	-0.791831	-0.792172	3.90299	1.60175e-05	0.000286016
LDB2	0.834836	0.83531	3.78585	1.61634e-05	0.000288334
RNASEH2A	-0.824294	-0.824711	3.74837	1.6362e-05	0.000291585
PTPN6	-1.01372	-1.01461	2.9579	1.71413e-05	0.000305169
MREG	-2.2467	-2.2597	0.688574	1.71821e-05	0.000305592
LRP8	-0.613857	-0.61397	5.12523	1.73086e-05	0.000307537
LOC729737	0.532794	0.532857	5.9545	1.75759e-05	0.000311977
ENTPD6	0.536374	0.536442	5.90072	1.79379e-05	0.000318086
ZFC3H1	0.49813	0.498175	6.30949	1.79924e-05	0.000318738
CIART	0.986124	0.987065	3.16821	1.81089e-05	0.000320485
OSBPL3	0.912215	0.912876	3.45163	1.81369e-05	0.000320664
SAC3D1	-0.875069	-0.875586	3.47679	1.81722e-05	0.00032097
DYNC1I1	-1.07932	-1.08047	2.73341	1.86012e-05	0.000328224
AGL	0.446897	0.446921	7.02118	1.91457e-05	0.000337499
RFTN1	0.524796	0.524855	5.98744	1.92522e-05	0.000338711
TGFB1I1	0.496227	0.496272	6.34504	1.92402e-05	0.000338711
POLA2	-0.786758	-0.787103	3.901	1.99349e-05	0.000350377
EPS15	0.545232	0.545266	6.87059	2.00128e-05	0.000351401
ASRGL1	-1.24346	-1.24528	2.21946	2.03642e-05	0.000357222
UMAD1	-1.09394	-1.09517	2.61894	2.05072e-05	0.000359377
DNAAF3	0.697859	0.69809	4.62104	2.06752e-05	0.000361967
LRRC41	0.449285	0.44931	6.97646	2.10712e-05	0.000368541
APCDD1	-0.564256	-0.564337	5.53274	2.16357e-05	0.000378044
HIVEP2	0.541456	0.541526	5.78572	2.23063e-05	0.000389383
MGST3	0.409841	0.409855	7.7407	2.24199e-05	0.000390983
FAM160A1	1.29212	1.29454	2.17687	2.25392e-05	0.000392681
PARP9	-1.03875	-1.03974	2.79692	2.27432e-05	0.000395851
HECA	0.518535	0.518591	5.99362	2.27949e-05	0.000396366
KCNA4	1.98851	1.99843	1.04821	2.33102e-05	0.00040454
MT1X	-2.13224	-2.14301	0.765969	2.33084e-05	0.00040454
TEAD1	0.411954	0.411968	7.65516	2.33807e-05	0.000405371
A2M	-0.382308	-0.382315	8.42652	2.36027e-05	0.000408825
IDI1	-0.513735	-0.513785	5.99704	2.36738e-05	0.000409659
MEX3D	0.574005	0.574099	5.46838	2.3812e-05	0.000411653
KCNH2	-0.402101	-0.402112	7.8192	2.4309e-05	0.000419841
CGREF1	-1.16496	-1.16644	2.32796	2.45698e-05	0.000423936
PTRF	0.374075	0.374081	8.85683	2.46145e-05	0.000424298
MACF1	0.366241	0.366245	9.17121	2.47548e-05	0.000426306
PKMYT1	-0.740236	-0.740516	4.15405	2.50447e-05	0.000430884
BRPF3	-0.531881	-0.531944	5.81425	2.52889e-05	0.000434668
FAM57A	0.733584	0.733883	4.28215	2.5544e-05	0.000438632
TUBB4A	-1.00526	-1.00616	2.91343	2.56668e-05	0.000440318
GPRIN3	0.534643	0.534706	5.7802	2.57007e-05	0.000440478
ATXN2L	0.404466	0.404478	7.80688	2.57253e-05	0.000440478
SAP30	0.697301	0.697528	4.53905	2.58424e-05	0.000442061
KCTD21	-0.730985	-0.731245	4.18618	2.59238e-05	0.000443031
ZDBF2	0.76023	0.76056	4.08056	2.61047e-05	0.000445696
MYOF	0.460267	0.460296	6.75763	2.65462e-05	0.000452802
FAM110C	1.0646	1.06584	2.7625	2.66113e-05	0.00045348
RARA	0.476918	0.476954	6.5604	2.74174e-05	0.000466773
PIF1	0.906127	0.906812	3.33508	2.74639e-05	0.000467121
GINS2	-0.928665	-0.929389	3.19764	2.84969e-05	0.000484232
TNRC6C-AS1	0.527678	0.527741	5.87286	2.88866e-05	0.000490388
LOC642852	-0.570432	-0.570523	5.41986	2.94121e-05	0.000498835
OSBP2	-0.560138	-0.560219	5.50859	2.97752e-05	0.000504517
KEL	-0.724716	-0.724986	4.22198	3.13785e-05	0.000531181
LRRC7	1.18379	1.18562	2.33586	3.14671e-05	0.000532177
SYNE1	0.507911	0.507966	6.08498	3.15523e-05	0.000533116
IRS2	0.682368	0.682579	4.54261	3.23525e-05	0.000545606
SPAG4	0.623434	0.623577	5.01262	3.23353e-05	0.000545606
PCDH7	0.435798	0.435821	7.10558	3.3056e-05	0.000556945
PRKXP1	-1.52933	-1.5332	1.53665	3.31146e-05	0.000557408
ADRBK2	0.64688	0.647043	4.77564	3.32752e-05	0.000559586
SERINC4	0.580417	0.580522	5.34665	3.34109e-05	0.000561341
PRKCB	0.942659	0.943497	3.19475	3.37226e-05	0.000566046
EGR3	1.00376	1.00477	2.93029	3.38773e-05	0.00056811
PHTF1	-0.602257	-0.602373	5.11302	3.40373e-05	0.00057026
NTN4	1.18292	1.1849	2.40735	3.46419e-05	0.000579848
FGFR1OP2	0.616882	0.617016	5.03034	3.47076e-05	0.000579901
TFDP1	-0.526529	-0.526593	5.83122	3.47099e-05	0.000579901
POLE2	-1.30648	-1.30879	1.99396	3.51099e-05	0.000586038
GDF2	-2.7644	-2.79111	0.131008	3.56059e-05	0.000593764
PGRMC2	0.433178	0.4332	7.14313	3.58452e-05	0.000597197
FHOD3	0.362461	0.362465	9.21264	3.58926e-05	0.000597432
EVA1B	0.467155	0.46719	6.58931	3.60845e-05	0.000600067
SH3TC2	-1.28546	-1.28768	2.00417	3.69159e-05	0.000613324
PAPD7	0.563714	0.563805	5.46773	3.72626e-05	0.00061851
RCAN2	0.472532	0.472569	6.50798	3.77266e-05	0.000625633
ATP13A3	0.380892	0.3809	8.42411	3.80162e-05	0.000629853
BUB1B	0.635769	0.635932	4.8763	3.81713e-05	0.000631837
KIDINS220	0.402978	0.402991	7.72338	3.92268e-05	0.0006476
SULF2	-0.496867	-0.496913	6.14607	3.92321e-05	0.0006476
SHMT1	-0.880176	-0.880778	3.30414	3.92032e-05	0.0006476
2022-09-11	0.428206	0.428227	7.1913	3.99782e-05	0.000659309
HNRNPLL	0.566448	0.566538	5.46753	4.11138e-05	0.000677207
SELENBP1	-0.68216	-0.682352	4.55903	4.11391e-05	0.000677207
CYFIP2	0.440406	0.440431	6.96574	4.15025e-05	0.000682562
RTN4RL1	-0.739543	-0.739837	4.00315	4.23196e-05	0.000695362
RAPGEF6	0.621384	0.621526	5.00296	4.26777e-05	0.000700604
EPDR1	-0.733783	-0.734067	4.04391	4.27358e-05	0.000700914
KDM5B	0.398332	0.398345	7.81045	4.27848e-05	0.000701076
MVD	-0.470657	-0.47069	6.43725	4.30261e-05	0.000704385
APELA	-2.59826	-2.62076	0.25399	4.32906e-05	0.000708068
MIR637	2.18495	2.20195	0.905431	4.40855e-05	0.000720412
BCDIN3D	-0.98493	-0.985813	2.86465	4.437e-05	0.000724401
CYP4V2	-1.12248	-1.12392	2.37529	4.50461e-05	0.000734768
PDGFD	0.423574	0.423594	7.2431	4.54745e-05	0.000740408
LZTS1	-0.617614	-0.617747	4.89153	4.54375e-05	0.000740408
PEG3	0.510543	0.510601	5.97332	4.60639e-05	0.000749322
RNF115	0.567352	0.567452	5.39715	4.72877e-05	0.000768532
FBXW9	-0.853579	-0.854123	3.40682	4.7751e-05	0.000775359
PPDPF	0.432656	0.432678	7.11047	4.81737e-05	0.000781514
FAM83C	-2.48489	-2.50311	0.242857	4.84175e-05	0.000784757
ZSWIM5	0.826576	0.827108	3.59519	4.86193e-05	0.000787316
SPSB4	-0.56607	-0.566157	5.36997	4.878e-05	0.000789204
AUH	0.631449	0.631606	4.81487	4.88357e-05	0.000789393
C2orf72	1.63978	1.64595	1.43725	4.89544e-05	0.000790597
PAG1	0.6283	0.628456	4.8492	4.91773e-05	0.000793482
PRR19	-0.962804	-0.963645	2.98266	4.95509e-05	0.000798791
TMEM14A	-0.970286	-0.971127	2.91505	5.04148e-05	0.000811987
CENPA	0.951273	0.952161	3.05834	5.06271e-05	0.000814674
IST1	0.421668	0.421687	7.26306	5.15671e-05	0.000828507
PLXND1	-0.455292	-0.45532	6.63577	5.15793e-05	0.000828507
CDC42SE1	0.473567	0.473607	6.44124	5.20025e-05	0.000833809
PLEKHG1	-0.90952	-0.910245	3.17779	5.19986e-05	0.000833809
LOC90768	0.848534	0.849138	3.47629	5.3494e-05	0.000856957
SRL	-0.51043	-0.510485	5.87267	5.42642e-05	0.000868518
FIGN	0.71981	0.720097	4.14529	5.4324e-05	0.000868551
TBCK	0.64701	0.64719	4.68815	5.43633e-05	0.000868551
BEGAIN	1.01626	1.01734	2.70444	5.52099e-05	0.000881292
GINS1	-0.785135	-0.785539	3.69429	5.61069e-05	0.000894813
MC1R	-0.789922	-0.790347	3.71275	5.64981e-05	0.00090025
NDUFA4L2	1.06435	1.06582	2.66826	5.65955e-05	0.000901
N4BP3	0.661636	0.661831	4.54314	5.77092e-05	0.0009171
CEP44	0.641768	0.64194	4.70006	5.76986e-05	0.0009171
TMEM100	-3.32814	-3.38398	-0.167057	5.78454e-05	0.00091845
GFRA2	1.51718	1.52122	1.43841	5.84641e-05	0.000927451
ARL6IP1	0.453346	0.453376	6.67808	5.97644e-05	0.000947239
OXSR1	0.510686	0.510748	5.92674	6.00358e-05	0.0009507
TRIB2	0.514492	0.514554	5.89473	6.03221e-05	0.000953157
PPP1R12B	0.378792	0.378801	8.29577	6.03276e-05	0.000953157
OARD1	-0.752493	-0.752846	3.88684	6.03507e-05	0.000953157
TMCC2	-0.81305	-0.813521	3.55815	6.13549e-05	0.000968163
AP5S1	-1.06155	-1.06281	2.49806	6.1741e-05	0.000973399
ST7-AS1	0.909557	0.910366	3.17705	6.43735e-05	0.00101339
GALNT18	-0.869889	-0.870496	3.24392	6.43909e-05	0.00101339
ASPN	0.780867	0.781324	3.8117	6.49215e-05	0.00101995
SLC46A3	-0.966421	-0.967339	2.91786	6.48903e-05	0.00101995
IPMK	0.917054	0.917835	3.10539	6.62141e-05	0.00103935
THAP10	-1.21489	-1.21697	2.10984	6.64021e-05	0.00104138
ABCC6P1	-2.72786	-2.75445	0.058572	6.7722e-05	0.00106116
NXPH2	0.642539	0.642724	4.68924	6.83971e-05	0.0010708
FGFR1	0.410125	0.410141	7.44316	6.90726e-05	0.00108043
LATS2	0.51224	0.512304	5.85928	6.96605e-05	0.00108867
ARRDC2	0.964188	0.965196	2.96491	7.01781e-05	0.00109581
MAP2K3	-0.633658	-0.633817	4.68029	7.04944e-05	0.00109979
SLC44A5	0.69201	0.692269	4.28792	7.09839e-05	0.00110646
FXR1	0.396133	0.396146	7.74715	7.15741e-05	0.00111469
LMO2	1.01661	1.01783	2.73929	7.19951e-05	0.00112027
PDE11A	-1.66401	-1.66942	1.14121	7.23041e-05	0.0011241
FLNA	0.34274	0.342742	10.1739	7.27711e-05	0.00113038
ESM1	4.9659	5.28787	-0.789356	7.29433e-05	0.00113207
BUB1	0.52211	0.522179	5.72297	7.45095e-05	0.00115538
GLS	0.407197	0.407213	7.46116	7.54126e-05	0.00116837
DDN	0.773835	0.774237	3.77083	7.56302e-05	0.00116871
CREBRF	0.675349	0.675586	4.42067	7.55247e-05	0.00116871
TRIAP1	-0.763483	-0.763874	3.77609	7.56298e-05	0.00116871
GPR3	2.30542	2.32279	0.436103	7.57853e-05	0.0011701
MMS22L	-0.764876	-0.765257	3.7264	7.60117e-05	0.00117258
TOMM20	0.392553	0.392565	7.81402	7.74806e-05	0.00119422
ZNF12	0.544855	0.544941	5.53804	7.76514e-05	0.00119582
DPY19L2	0.618101	0.618262	4.8642	7.7781e-05	0.00119593
WNT2	-1.25956	-1.26179	1.93153	7.7792e-05	0.00119593
LGALSL	0.757767	0.758149	3.82929	7.97409e-05	0.00122379
SETD1B	-0.532579	-0.532651	5.55547	7.97404e-05	0.00122379
PFKL	0.39166	0.391672	7.83712	8.08147e-05	0.00123921
KIF4A	0.6902	0.690458	4.28465	8.09145e-05	0.00123967
BCL6	0.580398	0.580513	5.15529	8.19784e-05	0.0012549
BBS4	-0.656963	-0.657156	4.48375	8.24821e-05	0.00126153
IRAIN	1.01197	1.01316	2.69334	8.25652e-05	0.00126173
ITGB6	2.17227	2.18742	0.625904	8.28763e-05	0.0012654
NASP	-0.410546	-0.410564	7.3529	8.37733e-05	0.00127801
THRIL	-2.03042	-2.04142	0.647657	8.44648e-05	0.00128746
PLEKHO1	0.484639	0.484688	6.22364	8.46138e-05	0.00128863
DDX41	0.484039	0.484088	6.18731	8.51222e-05	0.00129527
FOXJ3	0.465613	0.465651	6.40041	8.54578e-05	0.00129598
MYO1C	0.407211	0.407227	7.4499	8.5401e-05	0.00129598
TIMM8B	-0.565251	-0.565356	5.28207	8.54136e-05	0.00129598
POP7	-0.762522	-0.762899	3.73175	8.5307e-05	0.00129598
TTC5	-1.0252	-1.02638	2.60341	8.59557e-05	0.00130243
QRICH2	-0.898199	-0.898923	3.08869	8.75636e-05	0.00132395
HRK	-0.955267	-0.956196	2.86961	8.75795e-05	0.00132395
CYP1B1	-1.02583	-1.02692	2.4823	8.75981e-05	0.00132395
TRPM4	0.446485	0.446515	6.69208	8.78335e-05	0.00132543
MMP1	-1.17377	-1.17564	2.1194	8.78439e-05	0.00132543
C19orf57	-1.74264	-1.74914	1.02723	8.82739e-05	0.0013308
EBP	-0.565977	-0.566076	5.19259	8.93707e-05	0.0013462
MIR548AR	2.72824	2.75953	0.107005	9.0469e-05	0.0013616
LRFN1	-0.64352	-0.643698	4.54327	9.13102e-05	0.0013731
ADAMTS9-AS2	1.29798	1.30071	1.89046	9.14541e-05	0.00137411
LIG1	-0.707872	-0.708167	4.08695	9.18599e-05	0.00137905
CCDC157	-1.02103	-1.02221	2.55392	9.19517e-05	0.00137927
ADCK3	-0.563648	-0.563745	5.2206	9.30395e-05	0.00139443
MPP5	0.529442	0.52952	5.60518	9.33546e-05	0.00139798
POP4	-0.771441	-0.77185	3.65346	9.3657e-05	0.00140133
LRRC55	-0.896664	-0.897416	3.08351	9.49857e-05	0.00142003
CENPH	-0.748574	-0.74894	3.78444	9.57334e-05	0.00143001
LINC00982	-0.483106	-0.483151	6.10764	9.82874e-05	0.00146694
DUSP16	0.545312	0.545402	5.42892	9.8729e-05	0.0014723
TRAF3	-0.602387	-0.602518	4.84865	9.91655e-05	0.00147758
NEXN-AS1	0.818477	0.819061	3.50523	0.000100222	0.00149208
DNASE2	-0.651306	-0.651501	4.47728	0.000101083	0.00150366
FLI1	0.896654	0.897453	3.15707	0.000102319	0.00152078
TULP2	-1.94181	-1.95086	0.711319	0.000102721	0.00152548
ZMIZ2	0.430527	0.430553	6.94971	0.000102867	0.00152639
IL17RB	-0.787265	-0.787701	3.51941	0.000103339	0.00153171
C8orf48	-2.69012	-2.71902	0.0716555	0.000103397	0.00153171
BIRC5	0.608169	0.608316	4.90583	0.000103601	0.00153347
UBN1	-0.462481	-0.462516	6.35107	0.000103971	0.00153767
SLC13A3	-0.956352	-0.957287	2.8054	0.000105119	0.00155337
MAP7D3	0.667635	0.667867	4.40687	0.000105434	0.00155674
ZNF667	0.639998	0.640198	4.6038	0.000105937	0.00156287
MKRN2	0.475793	0.475838	6.20658	0.00010843	0.00159833
GTPBP2	0.469009	0.469051	6.35344	0.00010856	0.00159894
CACFD1	-0.496662	-0.496717	5.87531	0.000111133	0.00163549
NINJ2	1.18067	1.18282	2.13956	0.000111406	0.00163816
PAFAH1B3	-0.662093	-0.662308	4.3487	0.000112355	0.00165076
ATF7IP	-0.430266	-0.43029	6.87792	0.000112547	0.00165222
RPA2	-0.590571	-0.590698	4.94854	0.000112818	0.00165484
ITPRIP	0.488836	0.48889	6.0148	0.000115176	0.00168806
FLVCR1	0.636891	0.637077	4.57722	0.000115729	0.00169478
KEAP1	-0.50567	-0.505729	5.78615	0.000116391	0.00170307
NEBL	0.337068	0.337069	10.3921	0.000116761	0.0017071
DSC3	0.514186	0.514255	5.70089	0.000118365	0.00172914
C7orf60	0.471686	0.471728	6.26831	0.000119574	0.00174537
ADCY7	-0.654655	-0.654858	4.37124	0.000121149	0.00176692
FAM43A	0.63029	0.630469	4.63066	0.000122687	0.00178661
ACACA	-0.443895	-0.443924	6.60105	0.000122698	0.00178661
C14orf1	-0.593154	-0.593286	4.86883	0.0001245	0.00181136
CCBE1	0.69504	0.695334	4.15772	0.000125257	0.0018209
CHST1	-0.75604	-0.756423	3.62475	0.000126357	0.0018354
NXPE3	-0.726433	-0.726756	3.8305	0.000127952	0.00185707
IFI35	-1.20727	-1.20938	1.9588	0.0001291	0.0018722
FURIN	-0.421129	-0.42115	6.98565	0.000129206	0.00187224
PCDHAC2	-0.760968	-0.761378	3.63952	0.000129839	0.00187989
KIAA1656	-1.23932	-1.24193	1.97932	0.000130445	0.00188713
STIM2	-0.705428	-0.705723	3.97469	0.000131325	0.00189834
CCNG2	0.558648	0.558753	5.24403	0.000132405	0.0019124
DARS-AS1	0.908033	0.908875	3.0172	0.00013294	0.00191857
LOC100506725	0.767919	0.768415	3.76853	0.000133286	0.00192048
CTSZ	-0.50862	-0.508685	5.71745	0.000133183	0.00192048
PSMD1	-0.450598	-0.450631	6.51739	0.000134132	0.00193111
UNC13A	0.994293	0.995538	2.67759	0.000135018	0.00194231
VPS35	0.412988	0.413008	7.18108	0.000135467	0.0019472
PNMA2	0.80083	0.801373	3.46964	0.000137919	0.00197928
GLIPR2	-0.535922	-0.536007	5.43208	0.000137837	0.00197928
SYNJ2	0.607304	0.607461	4.76989	0.000138932	0.00199221
NPY6R	0.869597	0.870323	3.12811	0.000141891	0.00203302
KLF5	1.02916	1.03059	2.5169	0.000142112	0.00203455
BRF2	-0.7091	-0.709416	3.94042	0.000144793	0.00207128
SH3BGRL2	-0.576353	-0.576472	5.001	0.000146183	0.0020895
BAZ1B	-0.451957	-0.451991	6.43862	0.000146493	0.00209225
HMOX1	-1.59429	-1.5998	1.16607	0.000147395	0.00210346
MYOM2	0.826144	0.826751	3.30846	0.000147676	0.00210579
TSLP	2.49875	2.52412	0.232072	0.000148427	0.00211482
LOC100129518	-1.05557	-1.05694	2.31591	0.000150472	0.00214225
RSRP1	0.488556	0.488613	5.96914	0.000155042	0.00220381
PLXNA1	0.371126	0.371135	8.23565	0.000154957	0.00220381
C15orf39	-0.442184	-0.442214	6.56654	0.000156382	0.0022211
PCYT1B	-0.974464	-0.975478	2.57127	0.000159333	0.00226122
TEK	0.522454	0.522533	5.55432	0.000159695	0.00226456
CCL2	0.820652	0.821267	3.37336	0.000161121	0.00228297
PRR13	-0.537253	-0.537341	5.36423	0.00016136	0.00228456
SEC61G	0.472737	0.472787	6.20095	0.00016248	0.0022986
HAUS5	-0.649485	-0.649698	4.36387	0.000163304	0.00230842
OGFRL1	0.958808	0.959932	2.80329	0.000164009	0.00231292
ADAMTS16	-0.892399	-0.893192	3.00394	0.000163988	0.00231292
TMPRSS13	-3.32375	-3.37985	-0.454561	0.000163996	0.00231292
KIAA0513	-0.621237	-0.621406	4.58605	0.000165079	0.00232617
ZEB1	0.513621	0.513692	5.63156	0.000167345	0.00235625
CCDC142	-0.760477	-0.760906	3.58378	0.000167888	0.00236204
PXMP4	-0.716521	-0.716843	3.83178	0.000170307	0.00239419
UBN2	0.495511	0.495571	5.80436	0.000172052	0.00241682
LGALS1	-0.406005	-0.406022	7.26879	0.00017857	0.00250642
ANKRD20A5P	0.867023	0.867816	3.16058	0.000178879	0.00250828
SESN2	-0.547335	-0.547431	5.23568	0.000178983	0.00250828
PJA2	0.404445	0.404463	7.26967	0.000179499	0.00251354
NCOA5	-0.664688	-0.664928	4.18096	0.000180727	0.00252877
SSBP3	-0.430873	-0.430899	6.75635	0.000180992	0.00253049
LINC00888	0.625913	0.626104	4.55671	0.000183131	0.0025584
MAST1	-0.907333	-0.90817	2.86909	0.000184226	0.00256969
TSPAN10	-1.69656	-1.70296	0.928985	0.000184179	0.00256969
CEND1	-1.02098	-1.02224	2.36399	0.000185511	0.0025856
SORT1	0.385913	0.385926	7.75007	0.000185987	0.00259023
IL32	-1.06754	-1.0691	2.26723	0.00018626	0.00259201
GPM6B	0.590774	0.590916	4.82615	0.000187032	0.00260073
MLF1	0.446329	0.446364	6.49226	0.000187723	0.0026076
WDR81	-0.642916	-0.643122	4.37852	0.000187817	0.0026076
FLYWCH2	-0.673531	-0.673796	4.13262	0.000188937	0.00262112
PHYHIP	-1.24893	-1.2514	1.80527	0.000189384	0.00262529
ACAT1	-0.597178	-0.597325	4.72872	0.000198229	0.00274577
TOP1MT	-0.879605	-0.8804	2.99501	0.000199661	0.00276347
FAM64A	0.930232	0.931216	2.83512	0.000200222	0.0027691
CCDC51	-0.783401	-0.783913	3.43484	0.000201043	0.0027783
TMEM158	1.81707	1.82694	0.916142	0.000201626	0.00278063
PTGS2	1.16966	1.1722	2.23216	0.000201633	0.00278063
CPEB2	0.541234	0.541335	5.3247	0.000201742	0.00278063
TECPR2	-0.541723	-0.541816	5.24483	0.000201832	0.00278063
SUPT3H	0.691976	0.692287	4.00623	0.000202574	0.00278869
MRPL23-AS1	1.05769	1.0593	2.34118	0.000204499	0.00281088
CLU	-0.415532	-0.415553	6.99547	0.000204383	0.00281088
GDI1	0.398517	0.398534	7.38639	0.000205189	0.0028182
RFC5	-0.728392	-0.728768	3.71097	0.000206382	0.00283242
TRIO	0.401966	0.401983	7.30678	0.000208248	0.00285583
TSNAXIP1	-2.47135	-2.49939	0.223465	0.000209495	0.00287074
ASNA1	-0.555837	-0.555947	5.13716	0.000209708	0.00287146
RAB26	-1.11303	-1.11495	2.15627	0.00021191	0.0028994
IGSF9	-0.824675	-0.825265	3.19341	0.000214209	0.00292862
HABP2	2.01477	2.02872	0.656564	0.00021576	0.00294533
SPRED1	0.593208	0.593361	4.7659	0.0002156	0.00294533
SMTN	0.489563	0.489622	5.82776	0.000215995	0.00294629
AIFM2	-0.732349	-0.732719	3.72693	0.000217783	0.00296842
ALPK2	0.351666	0.35167	9.05445	0.000219383	0.00298795
TECR	-0.461071	-0.461111	6.20842	0.000219591	0.00298851
KCNIP2	0.791719	0.79229	3.40621	0.000220768	0.00300224
SRF	0.432617	0.432648	6.72381	0.000221336	0.00300768
IRF9	-0.548058	-0.548159	5.16243	0.000222984	0.00302777
SORCS3	0.589507	0.589661	4.80963	0.000225507	0.00305972
RUSC2	0.451479	0.451517	6.39751	0.000225814	0.00306157
LCMT2	-1.0415	-1.04301	2.32979	0.000227562	0.00308293
HAUS8	-0.913516	-0.914435	2.82611	0.000228055	0.00308727
KCNJ11	0.774886	0.775396	3.51899	0.000228366	0.00308915
MSS51	0.777072	0.777614	3.50747	0.000231434	0.00312829
CENPU	-0.695466	-0.695768	3.91847	0.000233713	0.00315671
SPR	-0.721962	-0.722323	3.70001	0.000237501	0.00320304
LOC153684	-2.34432	-2.36326	0.142346	0.000237356	0.00320304
SV2C	0.521026	0.521112	5.46847	0.000240984	0.0032427
ENTPD1	-0.641949	-0.642171	4.29763	0.000240984	0.0032427
CROT	-0.913311	-0.914238	2.76862	0.000240765	0.0032427
HMGN5	-1.02229	-1.02369	2.41698	0.000241378	0.00324556
TECTA	0.971505	0.972613	2.83923	0.000241733	0.0032479
KIF18A	0.750513	0.75096	3.58632	0.000242039	0.00324957
ATP10A	1.02343	1.0249	2.38964	0.000244618	0.00328173
CIT	0.634541	0.634753	4.36295	0.000245317	0.00328864
LRRC23	-0.700424	-0.700755	3.86349	0.000246743	0.00330529
KDM4A	-0.477718	-0.47777	5.9066	0.000250973	0.00335943
SLC7A11	-0.835732	-0.836446	3.17261	0.000251497	0.00336394
AACS	-0.552065	-0.552168	5.09937	0.000257699	0.00344432
MON1A	-0.930417	-0.931388	2.63261	0.000260661	0.00348132
HSF1	0.408963	0.408984	7.07291	0.00026145	0.00348925
BRIP1	-0.861089	-0.861803	2.97165	0.000261986	0.0034938
TOM1L2	0.375798	0.375808	7.93482	0.000263238	0.00350788
DEPDC1	0.584762	0.584908	4.81224	0.000266529	0.00354909
ENTPD7	-0.6423	-0.642516	4.24461	0.000268425	0.00357169
LOC100507412	-1.1941	-1.19638	1.92814	0.000273028	0.00363024
GABRE	0.64083	0.641077	4.3925	0.00027721	0.00368311
CEP120	0.581847	0.581999	4.83821	0.000278532	0.00369794
PC	-0.67267	-0.672944	3.99409	0.000278892	0.00369997
ADORA1	-0.643789	-0.644007	4.17822	0.000279654	0.00370733
FIBCD1	-1.04937	-1.05081	2.17482	0.000280217	0.00371205
JUNB	0.407561	0.407581	7.07949	0.000280535	0.00371351
TDRKH	-0.902685	-0.903568	2.74088	0.000280756	0.00371369
SUV420H2	0.522152	0.522238	5.38336	0.000283525	0.00374755
ZDHHC12	-0.674076	-0.674367	3.99574	0.000289805	0.00382773
GSTZ1	-0.690418	-0.69075	3.90552	0.000295457	0.00389951
YARS	-0.403307	-0.403325	7.15231	0.000296146	0.00390573
KIAA1958	0.561583	0.561707	4.9794	0.000297551	0.00392137
SUN2	0.45477	0.454812	6.24333	0.000298403	0.00392971
NCCRP1	-0.807338	-0.80792	3.16799	0.000302981	0.00398706
2022-03-06	0.381627	0.38164	7.69081	0.000306598	0.00403169
IDH3A	0.42135	0.421375	6.82171	0.000308571	0.00405467
PLSCR4	0.790898	0.791488	3.29981	0.000312596	0.00410455
HIC1	0.529521	0.529616	5.28267	0.000316926	0.00415834
SBF2	0.467124	0.467175	6.04806	0.000321172	0.00421097
NHLRC2	0.526436	0.526529	5.2963	0.000328492	0.0043038
MCOLN1	-0.746525	-0.746984	3.48739	0.000329323	0.00431153
DUSP10	0.669575	0.669882	4.13327	0.000331826	0.00434113
C1QL1	-0.813653	-0.814257	3.09271	0.000332916	0.0043522
ZNF622	0.490302	0.490368	5.71351	0.000335331	0.00438058
MIR208B	2.49592	2.52629	0.153995	0.000336491	0.0043879
KANK1	0.447797	0.447837	6.32872	0.000336362	0.0043879
DMD	0.374735	0.374746	7.87117	0.000336626	0.0043879
LINC00260	1.11193	1.11404	2.09515	0.000337191	0.00439206
FGD6	0.42496	0.424989	6.69988	0.000337711	0.00439564
VDAC2	0.374408	0.374419	7.8866	0.00033989	0.0044208
PARP10	-0.786565	-0.78711	3.24395	0.00034125	0.00443526
GBP2	-0.826939	-0.827555	3.08306	0.000342409	0.0044471
FSD2	0.468074	0.468125	6.01679	0.000343086	0.00445265
CYSLTR1	-1.59172	-1.59748	0.982497	0.000345163	0.00447637
VPS9D1	-0.517093	-0.517177	5.35787	0.000346568	0.00448931
LINC00476	-1.00465	-1.00603	2.32921	0.000346662	0.00448931
CPNE3	0.435555	0.435587	6.48115	0.000347318	0.00449456
EHD4	0.410546	0.410568	6.97812	0.000350775	0.00453602
USP53	0.472045	0.472101	5.94563	0.000351338	0.00454002
UCK1	-0.539462	-0.539559	5.1577	0.000355254	0.00458731
CD44	0.581764	0.581918	4.73184	0.000358525	0.00462621
KATNBL1	0.568841	0.568982	4.88148	0.000359063	0.00462981
PRKCDBP	-0.537382	-0.537488	5.16739	0.000361211	0.00465417
CLGN	-0.599661	-0.599833	4.52254	0.000363049	0.00467112
SLC30A1	-0.901978	-0.902888	2.647	0.000363008	0.00467112
LINC00472	1.11985	1.12224	2.14333	0.000366138	0.00470665
ZNF654	0.614818	0.615016	4.42176	0.000366336	0.00470665
ACTG1P4	0.941709	0.942828	2.56302	0.000367619	0.00471976
STOX2	-0.773319	-0.773841	3.28707	0.000370309	0.00475089
CD36	0.622804	0.623033	4.44597	0.000371717	0.00476553
MDM1	-0.650228	-0.650474	4.11972	0.000373176	0.00478081
ZNF367	-0.905165	-0.906142	2.67762	0.00037676	0.00482329
SRRM2	0.335388	0.33539	9.86148	0.000377833	0.00483357
IGFBP3	0.327992	0.327994	10.5495	0.000387234	0.00494701
CPNE5	-0.459525	-0.459571	6.0488	0.000387254	0.00494701
ZNF555	0.682198	0.682535	3.88128	0.00039333	0.00501748
PKIB	-0.554904	-0.555024	4.96166	0.000393163	0.00501748
RDH13	0.659076	0.659351	4.01878	0.000395603	0.0050393
GFAP	-1.57044	-1.57659	1.06492	0.000395589	0.0050393
NEFH	-1.02752	-1.02902	2.22243	0.000397406	0.00505866
MTF2	0.509998	0.51008	5.4264	0.000398223	0.00506547
SH3D21	0.439273	0.439311	6.4225	0.000400799	0.00509461
EXO1	-0.942022	-0.94316	2.49161	0.000401302	0.00509739
DPP9	-0.499087	-0.49916	5.52902	0.000403049	0.00511233
CEP19	-1.31661	-1.3201	1.49267	0.000402868	0.00511233
PRKCQ	2.28272	2.30373	0.18783	0.000405428	0.00513886
ZC3HAV1	-0.553463	-0.553575	4.93407	0.000407596	0.00516017
ZDHHC13	-0.746017	-0.746484	3.4692	0.000407685	0.00516017
FBXL19-AS1	-1.12574	-1.12773	1.97168	0.000408914	0.00517206
KISS1	-2.6505	-2.67905	-0.125058	0.000410104	0.00518346
PSMD11	-0.460944	-0.46099	6.04052	0.000413035	0.00521682
IGFBPL1	-0.731192	-0.731602	3.4584	0.000413454	0.00521843
ARL2BP	-0.485047	-0.485107	5.7084	0.000413934	0.00522081
LRCH1	0.531595	0.531697	5.22986	0.000414917	0.00522953
HELLS	-1.1957	-1.19834	1.81927	0.000416813	0.00524974
CDCA3	0.764332	0.76488	3.3562	0.000419639	0.00528161
MAGI1	0.445192	0.445232	6.31475	0.00042397	0.00533238
ZNF385A	-0.583809	-0.583965	4.61095	0.000426056	0.00535485
NMD3	0.504014	0.504091	5.50113	0.000429547	0.00539494
SGCB	0.432849	0.432884	6.5073	0.000430392	0.00539798
VRK1	-0.791561	-0.792159	3.17172	0.000430147	0.00539798
SEMA4B	-0.429955	-0.429985	6.50759	0.000434324	0.00544126
DCTPP1	-0.610106	-0.610298	4.36575	0.00043445	0.00544126
PDRG1	-0.561104	-0.561229	4.83742	0.000436461	0.00546263
TNFRSF11B	1.03926	1.04114	2.35795	0.000440325	0.00550714
RILPL2	-0.997153	-0.998515	2.2654	0.000441866	0.00552256
WTIP	0.562952	0.563094	4.9159	0.000444381	0.00555011
BEND5	0.850195	0.85106	2.96768	0.000445013	0.00555223
SFXN5	-0.701738	-0.702104	3.67219	0.00044517	0.00555223
DDIAS	-1.1426	-1.14479	1.90785	0.000448281	0.00558713
IGSF9B	0.644746	0.645019	4.15957	0.000450014	0.00560484
SVIL	0.341526	0.34153	9.31604	0.000452039	0.00562614
IGFBP7-AS1	-0.401784	-0.401803	7.06384	0.000453944	0.00564593
IRF6	0.600891	0.601081	4.52125	0.000455501	0.00566136
PLEKHB1	-1.05734	-1.05897	2.13199	0.000458031	0.00568886
COX19	-0.563982	-0.564119	4.79763	0.000462873	0.00574501
ZC3HAV1L	0.692606	0.692966	3.79766	0.000466806	0.00578982
CKS2	0.634632	0.634877	4.17799	0.00046744	0.00579367
AMDHD2	-0.653446	-0.653719	4.01176	0.000469878	0.00581985
SPEG	0.341728	0.341731	9.27954	0.00047085	0.00582787
KIAA0930	-0.550561	-0.55068	4.91134	0.000475847	0.00588564
SLC6A9	-0.602931	-0.603109	4.46504	0.000480663	0.00594112
HSPB2	0.664503	0.664828	3.97859	0.000482052	0.00595007
LHX4-AS1	-1.52164	-1.52752	1.10952	0.00048175	0.00595007
ARHGAP23	0.401262	0.401284	7.05524	0.000486939	0.00600212
SLC9A8	-0.610822	-0.611023	4.3242	0.00048675	0.00600212
NCAPG	0.5695	0.569643	4.79528	0.000488871	0.00602179
CD9	0.646087	0.646362	4.07371	0.000491468	0.00604962
SLC35E4	-0.754775	-0.75525	3.34066	0.000493933	0.00607578
LOC101927730	0.806489	0.807173	3.12163	0.00050385	0.00619352
MIS18BP1	0.586143	0.586311	4.57675	0.000506937	0.00622292
SETD5	0.36098	0.360988	8.20011	0.00050676	0.00622292
ASB2	0.399211	0.399231	7.21403	0.000510328	0.00626026
RBFOX2	0.351732	0.351739	8.62531	0.000514174	0.00630312
NSDHL	-0.539954	-0.540063	4.98378	0.00051651	0.00632742
RSRC2	0.439469	0.439509	6.33323	0.00051965	0.00636154
ARHGAP21	0.443242	0.443283	6.24637	0.000524599	0.00641773
GDPD2	1.80387	1.81492	0.727125	0.000526181	0.0064327
BMP10	1.35845	1.36251	1.35708	0.000535457	0.00654163
FAR1	0.433868	0.433903	6.40446	0.00053618	0.006546
TXNL4B	-0.806825	-0.8075	3.02712	0.000546223	0.00666407
JMY	0.497666	0.497743	5.47556	0.000552134	0.00673159
CDH8	0.951215	0.952652	2.50583	0.000556214	0.00677673
FAM53B	-0.459689	-0.459737	5.90255	0.000559829	0.00681613
KRTAP5-2	3.41317	3.52154	-0.334195	0.000564275	0.0068656
WDR34	-0.510169	-0.510256	5.30434	0.000570372	0.00693037
MANSC1	-0.83272	-0.833421	2.82875	0.000570155	0.00693037
AP1S3	-1.22383	-1.22676	1.68124	0.000573275	0.00696092
PRSS8	-0.886905	-0.887858	2.58515	0.000573819	0.0069628
HAS2	-0.894834	-0.895837	2.60427	0.000586958	0.00711741
TBL1XR1	0.400256	0.400277	7.03187	0.000587532	0.00711955
RAB3A	0.737685	0.738176	3.39006	0.000592753	0.00717796
ZC2HC1C	-1.08136	-1.08334	1.99632	0.000593346	0.00718029
LGR4	-0.354959	-0.354966	8.36772	0.000595552	0.00720212
LPPR4	-0.864674	-0.865513	2.6507	0.000598068	0.00722766
CPT1A	-0.52007	-0.520162	5.15219	0.000600385	0.00725077
ZNF207	0.42497	0.425003	6.53377	0.000601058	0.00725401
TMEM106A	1.09798	1.10009	1.99405	0.000602144	0.00726222
NAP1L1	0.343186	0.343191	9.05999	0.000604094	0.00727597
MPV17L2	-0.634111	-0.63435	4.06076	0.000604097	0.00727597
IRF7	-0.729299	-0.72974	3.3714	0.000604728	0.00727868
GCOM1	-1.22966	-1.23256	1.56394	0.000606499	0.00729509
MANBA	0.441876	0.441918	6.22135	0.000608098	0.00730896
LOC729683	-1.13355	-1.13585	1.88199	0.000608468	0.00730896
MROH5	-1.09228	-1.09426	1.93977	0.00061218	0.00734862
CCDC87	-3.00227	-3.04915	-0.508099	0.000618713	0.00742207
PI4K2B	0.70789	0.70832	3.55454	0.000624562	0.00748722
CCDC88B	-0.948662	-0.949874	2.32845	0.000625993	0.00749935
ADAMTS20	1.28971	1.29351	1.56433	0.00062866	0.00752188
XRCC2	-0.928114	-0.929241	2.46656	0.000628713	0.00752188
FN3KRP	-0.585916	-0.586095	4.50483	0.000629694	0.00752858
RBM44	1.8409	1.85251	0.624297	0.000632306	0.00755477
SNX24	0.558871	0.55902	4.82181	0.000634488	0.00757578
MYD88	-0.723465	-0.723919	3.42125	0.000638507	0.00761362
NLRC5	-1.86552	-1.87692	0.493209	0.000638298	0.00761362
ALDH5A1	-0.675274	-0.675604	3.7147	0.00064251	0.00765626
CDC14B	0.436734	0.436774	6.31156	0.000643175	0.00765908
DCLK1	-0.705916	-0.706329	3.51315	0.000648312	0.00771513
TRPV1	-0.61278	-0.612997	4.20624	0.000649955	0.00772955
EEA1	0.542211	0.542331	4.91507	0.000650712	0.00773341
PTGES3L	0.614128	0.614366	4.27467	0.000652698	0.00775187
MAOB	0.853882	0.854788	2.78277	0.000654061	0.00776291
CYB5A	-0.557358	-0.557496	4.75013	0.000657147	0.00779438
CERS6-AS1	0.440283	0.440325	6.23982	0.000659655	0.00781894
SNHG18	0.516841	0.516941	5.23375	0.000664184	0.00786741
OPN3	0.609538	0.609757	4.29919	0.00067142	0.00794537
TMC7	-1.47001	-1.47497	1.08736	0.000671652	0.00794537
UEVLD	-0.70547	-0.705879	3.49427	0.000676183	0.00799368
EPHX4	-3.19222	-3.25812	-0.582398	0.000681389	0.00804992
LINC01547	-1.68621	-1.6941	0.696208	0.000682615	0.00805909
PAK6	-0.821694	-0.822398	2.85406	0.000686642	0.00810129
S100A6	-0.492871	-0.492947	5.43341	0.000689184	0.00812593
SLC2A4	0.507984	0.508075	5.33635	0.000692199	0.00815611
LOC101927188	-0.852525	-0.853386	2.71062	0.000693663	0.00816798
FLT1	0.458466	0.45852	5.92146	0.000699502	0.00823133
SLC8A3	2.32701	2.35168	0.0946907	0.000710966	0.00836074
PPP1CB	0.351775	0.351782	8.46824	0.000713316	0.00838287
C17orf96	0.622298	0.622551	4.14753	0.000716623	0.0084162
HLA-C	-0.443801	-0.443842	6.08326	0.000718236	0.00842962
NYNRIN	-0.393053	-0.393072	7.05822	0.000719982	0.00844459
FOXK1	0.404082	0.404106	6.84625	0.000724263	0.00848923
MAP6D1	0.889279	0.890369	2.58536	0.000725893	0.00850278
MYBPC3	0.318178	0.318179	11.3925	0.000727579	0.00851696
TMOD2	-0.69098	-0.691357	3.56926	0.000729402	0.00853272
CCNT2	0.428019	0.428055	6.40136	0.000730615	0.00853576
SSR3	0.366539	0.36655	7.85448	0.00073034	0.00853576
KCNMB1	1.0231	1.0249	2.13385	0.000734069	0.00857052
ASH1L-AS1	1.0339	1.03584	2.15872	0.000735412	0.00858061
HEXDC	-0.596748	-0.596954	4.35212	0.000738198	0.0086075
GNG2	0.582714	0.582898	4.49388	0.000739664	0.00861898
UBTF	-0.430641	-0.430677	6.30845	0.00074866	0.00871814
SLC25A10	-0.673211	-0.673563	3.68629	0.000749885	0.00872673
CMPK2	-1.84083	-1.85133	0.426496	0.000753789	0.00876647
TMEM184A	0.508463	0.508558	5.27208	0.000755214	0.00877734
B3GLCT	-0.710853	-0.711291	3.43945	0.000756826	0.00879037
CYB561D2	-0.739433	-0.739952	3.26996	0.000760064	0.00882226
VWC2	0.645858	0.646165	3.93582	0.000773554	0.00897303
DLK2	-1.00655	-1.00813	2.1168	0.000775749	0.00899267
PID1	-0.791686	-0.792366	3.00471	0.000777067	0.00900212
CORO2B	-0.696333	-0.696729	3.51267	0.000780563	0.00903676
RFPL1S	-2.8195	-2.86536	-0.318895	0.000787109	0.00910667
PGM2L1	-0.568662	-0.568817	4.55067	0.00079517	0.00919399
C1GALT1C1	-0.794666	-0.79539	3.01859	0.000798391	0.00922528
LAMB2P1	1.64233	1.65048	0.810933	0.000806209	0.00930961
ID1	0.755791	0.756429	3.29703	0.000807178	0.0093148
KLHL13	0.536037	0.536164	4.94415	0.000820643	0.00946408
EFR3B	-0.646238	-0.646522	3.89528	0.000823623	0.00949234
MYC	0.653172	0.653501	3.85236	0.00082689	0.00952386
PDIA6	-0.363155	-0.363165	7.90048	0.000828443	0.00953562
MTA2	-0.420581	-0.420613	6.45607	0.000831493	0.00956458
RASA2	0.608689	0.608927	4.24881	0.000847903	0.00974707
TMEM109	-0.487654	-0.48773	5.41939	0.000857067	0.00983979
FBXL13	-1.15974	-1.16233	1.65153	0.000856733	0.00983979
PNP	-0.699923	-0.700349	3.50146	0.000859621	0.00986279
PLK3	0.74124	0.741828	3.36694	0.000861742	0.0098808
GPC3	0.386406	0.386424	7.22938	0.000863605	0.00989407
MT1F	-4.64601	-4.97105	-1.22634	0.000864004	0.00989407
ERAP2	-1.57039	-1.57718	0.882445	0.000872074	0.00998009
AK7	-1.68721	-1.69493	0.596281	0.00087594	0.0100179
BAIAP3	-0.744912	-0.745455	3.19844	0.000878725	0.0100434
RNF126	0.472585	0.472652	5.64977	0.0008815	0.0100687
CKM	0.351023	0.35103	8.40843	0.00088331	0.0100829
ETNPPL	-3.03527	-3.08964	-0.641587	0.00088578	0.0101047
CEP164	-0.527127	-0.527239	4.97981	0.000889941	0.0101457
FIG4	-0.62839	-0.628664	3.98963	0.000890525	0.0101459
CLK1	0.403195	0.403221	6.81903	0.000892602	0.0101631
SLC1A1	0.985305	0.986963	2.21304	0.000895178	0.0101859
LIN7C	0.548101	0.548242	4.74696	0.000898793	0.0102188
ACPP	-1.48651	-1.49193	0.949016	0.000899207	0.0102188
KIAA1161	-0.797153	-0.797836	2.90359	0.000901258	0.0102356
TIPARP	0.425767	0.425802	6.40677	0.000904372	0.0102579
CGNL1	0.351781	0.351788	8.32569	0.000904369	0.0102579
CDCA7L	0.4686	0.468665	5.70189	0.000911509	0.0103324
ARL4D	-0.589918	-0.59011	4.28135	0.000915691	0.0103732
NDOR1	-0.484338	-0.484411	5.4551	0.00092123	0.0104293
PMVK	-0.536709	-0.536835	4.84148	0.000932023	0.0105449
BLM	-0.817895	-0.818663	2.75823	0.000934616	0.0105675
FGB	6.34582	1.44269e+08	-1.41858	0.000947545	0.010707
LENG8	0.351665	0.351673	8.31585	0.000954932	0.0107836
SMAP1	0.457461	0.457517	5.80513	0.000959245	0.0108255
CFAP44	-0.66782	-0.668192	3.67369	0.000960989	0.0108384
SERPINA1	1.1312	1.13367	1.74792	0.000962725	0.0108511
MECOM	-0.574673	-0.574846	4.42474	0.000965039	0.0108635
FDX1L	-0.714197	-0.714674	3.33671	0.000964952	0.0108635
RGAG1	1.17723	1.18024	1.67342	0.000973844	0.0109514
CD47	0.428046	0.428085	6.30956	0.000974068	0.0109514
RBAK	0.539767	0.539899	4.82237	0.000978855	0.0109914
MPPE1	-0.648753	-0.649058	3.72409	0.000978315	0.0109914
S1PR1	0.426018	0.426055	6.33801	0.000985793	0.0110624
FAM206A	-0.640324	-0.640623	3.8211	0.00099803	0.0111927
PDE4D	0.474968	0.475038	5.58803	0.00100114	0.0112205
KIF14	0.668336	0.668709	3.64253	0.00100258	0.0112297
LAYN	0.721193	0.721707	3.32601	0.00100786	0.0112607
SDC4	0.426206	0.426244	6.32594	0.00100617	0.0112607
TSSC1	-0.691986	-0.692406	3.4843	0.00100712	0.0112607
MFAP3L	-1.82921	-1.84103	0.46494	0.00100783	0.0112607
RFX5	-0.465781	-0.465842	5.68922	0.00101997	0.0113888
MED15P9	1.12815	1.13099	1.89322	0.00102382	0.0114247
CDHR5	1.1972	1.20033	1.59015	0.00103202	0.011509
FBXO2	-0.473969	-0.474035	5.52028	0.00103515	0.0115367
ENPEP	0.722403	0.722924	3.29252	0.00104009	0.0115845
PTGDS	0.795183	0.795932	2.91618	0.0010479	0.0116643
LACTB2	-0.786934	-0.787644	2.95775	0.00105253	0.0117086
GOLGA8B	0.424533	0.424572	6.38172	0.00105458	0.0117113
TCERG1	0.393077	0.393099	7.02882	0.00105394	0.0117113
GUCA1A	-1.42875	-1.43382	1.0528	0.00105473	0.0117113
EXOC3L4	-2.2305	-2.25029	-0.00445425	0.00105598	0.0117178
GORAB	0.596419	0.596646	4.26122	0.00107197	0.0118879
ADGRF4	-4.56958	-4.89421	-1.22601	0.0010735	0.0118975
MLLT4-AS1	0.866851	0.868015	2.67278	0.00107477	0.0119042
DNAJC25	0.625659	0.625949	3.9773	0.00108009	0.0119557
ZBTB24	-0.812808	-0.81361	2.77583	0.00108114	0.01196
VAMP8	-1.18796	-1.19096	1.56928	0.00108195	0.0119615
VLDLR-AS1	0.747857	0.748481	3.16991	0.00108286	0.0119642
IL11	0.88503	0.886231	2.53185	0.00109512	0.0120902
PALM3	-2.38379	-2.4092	-0.111064	0.00109561	0.0120902
BBS9	-0.731017	-0.731549	3.21077	0.00110005	0.0121243
ORC1	-1.14018	-1.14274	1.63587	0.00110003	0.0121243
TRIM63	0.378894	0.378911	7.33538	0.0011073	0.0121967
HNRNPL	0.360298	0.360308	7.88601	0.00111503	0.0122743
USP12-AS2	-6.42796	-1.44269e+08	-1.72381	0.00111757	0.0122946
SMPDL3B	-0.924716	-0.926057	2.30911	0.00112249	0.0123412
TRIL	-0.586101	-0.586301	4.26117	0.00112668	0.0123797
HNMT	-0.990204	-0.99183	2.07417	0.00112752	0.0123812
LCAT	0.620106	0.620367	3.99875	0.00113203	0.0124156
FES	-0.878199	-0.879275	2.44869	0.0011316	0.0124156
DUSP3	0.372249	0.372263	7.48136	0.00113431	0.0124329
JAKMIP3	1.25277	1.25656	1.52635	0.00114145	0.0125036
KIF3C	-0.570451	-0.57062	4.4026	0.00114775	0.012565
GAL3ST1	3.04959	3.11368	-0.601918	0.00115008	0.0125751
RBMXL1	-0.595118	-0.595324	4.19302	0.00114953	0.0125751
PYCRL	-0.853536	-0.854488	2.5668	0.00115768	0.0126504
BPGM	-0.606943	-0.607184	4.06718	0.00115953	0.0126629
SULT1A1	-0.799849	-0.800612	2.83189	0.00117213	0.0127927
LMOD1	0.424373	0.424411	6.31279	0.00117688	0.0128289
DNAJC3	-0.499722	-0.499812	5.16456	0.00117655	0.0128289
SHTN1	-0.699266	-0.699701	3.38081	0.00117997	0.0128548
PNMAL2	-0.78322	-0.783872	2.86457	0.00118256	0.0128752
CASC10	-0.473767	-0.473836	5.4824	0.00118331	0.0128755
CCNY	0.415042	0.415075	6.47471	0.00118729	0.0129017
GOLPH3L	-0.602333	-0.60257	4.08535	0.001187	0.0129017
TPI1P2	-3.27396	-3.35648	-0.744589	0.00118788	0.0129017
SNAP29	-0.47094	-0.471004	5.57865	0.00119603	0.0129774
DHX37	-0.672194	-0.672587	3.53722	0.0011963	0.0129774
LINC00894	0.761635	0.762341	3.08951	0.00119851	0.012988
USP3-AS1	0.633309	0.63363	3.90896	0.00119914	0.012988
HIVEP3	0.624718	0.62501	3.93089	0.00119986	0.012988
LAMB3	-1.27497	-1.27856	1.28026	0.00120017	0.012988
NUDT15	-0.72382	-0.72436	3.2414	0.00120151	0.0129946
SLC39A10	0.456093	0.456152	5.78724	0.00120928	0.0130707
TUBE1	0.563038	0.563217	4.52399	0.00121917	0.0131697
MAPK7	0.489622	0.489707	5.32621	0.00122059	0.0131771
TRIM59	0.595635	0.595864	4.17583	0.00122485	0.0132151
RAG1	-1.34749	-1.35184	1.16616	0.00122913	0.0132533
LOC100133286	-0.654134	-0.654469	3.6081	0.00123034	0.0132584
TMEM56	0.408766	0.408796	6.57362	0.00123113	0.0132589
HINT2	-0.616131	-0.61639	3.91744	0.00124179	0.0133657
KGFLP2	-1.91549	-1.92874	0.265526	0.00124593	0.0134022
ABHD8	-0.529447	-0.52957	4.80375	0.00125564	0.0134905
PLEKHG4	-1.03423	-1.0361	1.9124	0.00125544	0.0134905
CRTC1	-0.475229	-0.4753	5.44228	0.00126216	0.0135523
ADAMTS19-AS1	1.70478	1.71468	0.581141	0.00126434	0.0135676
IPO13	-0.521873	-0.52199	4.90819	0.00126748	0.0135932
C4orf27	-0.571165	-0.571345	4.35452	0.00126838	0.0135946
PCYT2	-0.480167	-0.48024	5.36645	0.00127016	0.0136056
STAC2	1.46269	1.4686	1.00944	0.0012712	0.0136086
IER5L	0.462935	0.462999	5.61476	0.00127899	0.0136838
DOPEY2	-0.639226	-0.639545	3.73207	0.00128954	0.0137885
CHURC1	-0.553221	-0.553379	4.56866	0.00129214	0.013808
TCP11L2	0.722245	0.722795	3.22164	0.0012995	0.0138701
SLC27A4	-0.603518	-0.603754	4.05699	0.00129883	0.0138701
C9orf173	2.52242	2.55619	-0.181058	0.0013024	0.0138928
SMUG1	-0.61088	-0.61114	3.98471	0.00131103	0.0139765
TBX2	0.402233	0.40226	6.68848	0.00131807	0.0140399
COQ2	-0.95154	-0.953148	2.22346	0.00131854	0.0140399
NAGPA	-0.835914	-0.83688	2.60065	0.00131942	0.0140409
CRLF3	0.609292	0.609558	4.03976	0.00133225	0.014169
LOC399715	3.07387	3.15369	-0.470729	0.0013357	0.0141889
RIMKLA	0.498136	0.498234	5.19363	0.00133567	0.0141889
P2RY2	-1.36117	-1.36563	1.10134	0.00133919	0.0142175
DDX11	-0.576442	-0.576637	4.27409	0.00135265	0.0143519
HMBS	-0.574183	-0.574372	4.29026	0.00135398	0.0143575
KDM6B	0.37288	0.372895	7.37846	0.00136358	0.0144507
YBEY	-0.677257	-0.677676	3.47096	0.00136653	0.0144734
KNSTRN	0.568729	0.56892	4.39048	0.00137466	0.0145423
HERPUD1	-0.419082	-0.419117	6.30196	0.00137385	0.0145423
PSMC5	-0.415127	-0.41516	6.37719	0.00137633	0.0145514
FOXF1	0.546858	0.547005	4.64874	0.00138204	0.0146019
DHRS7B	-0.710558	-0.711062	3.2356	0.00138273	0.0146019
ZNF784	-0.693094	-0.693545	3.33522	0.00138979	0.0146677
PTPN14	0.495908	0.496004	5.18441	0.00139149	0.014677
CC2D2A	-0.627461	-0.627757	3.80811	0.00139318	0.0146819
RFXAP	-0.749028	-0.74964	3.01531	0.00139359	0.0146819
WWP2	-0.535986	-0.536115	4.65415	0.00140573	0.0148011
CCDC137	-0.522756	-0.522877	4.83606	0.0014134	0.0148731
MORN1	-0.855805	-0.856868	2.48957	0.00141725	0.0149048
GPR17	0.886008	0.887313	2.4415	0.00142024	0.0149276
C19orf48	-0.521923	-0.522044	4.83469	0.0014325	0.0150414
CREB3L4	-0.664715	-0.665108	3.56291	0.00143275	0.0150414
PPP1R32	0.827803	0.828786	2.67516	0.00144903	0.0151805
POGK	0.412036	0.41207	6.456	0.00144864	0.0151805
RASD1	-0.468893	-0.468957	5.45346	0.00144916	0.0151805
UCP3	-1.60133	-1.6093	0.704358	0.00144939	0.0151805
MASP1	0.347262	0.347269	8.30662	0.00145112	0.0151897
LOC339260	0.968957	0.970528	2.04722	0.00145325	0.0152031
EXO5	-0.842923	-0.843846	2.47199	0.00145432	0.0152055
SLITRK5	-1.11628	-1.1189	1.69054	0.00146581	0.0153166
GRM2	-2.81	-2.85575	-0.60219	0.00147665	0.0154209
ZNF287	-0.795479	-0.796292	2.75546	0.00147794	0.0154253
TTK	0.632905	0.633221	3.76145	0.00147958	0.0154334
ATP6V0E2	-0.522917	-0.523034	4.83299	0.00148092	0.0154384
TRIT1	0.559214	0.559395	4.5008	0.00148582	0.0154805
TMEM74B	0.716796	0.717358	3.22628	0.00148847	0.0154991
AMICA1	-6.2918	-1.44269e+08	-1.68183	0.00149209	0.0155278
S1PR5	0.646586	0.646943	3.70291	0.00150536	0.0156568
LOC100288866	-1.28546	-1.28946	1.24887	0.00151041	0.0157002
MYL6	0.322929	0.322932	10.0379	0.00151339	0.015722
LOC100506321	0.806799	0.8077	2.79937	0.00151565	0.0157273
SMC1B	-6.29414	-1.44269e+08	-1.72364	0.00151536	0.0157273
SIK2	0.469625	0.469695	5.46538	0.0015166	0.015728
FBXL4	-0.619314	-0.619604	3.83758	0.00152254	0.0157805
KCNJ8	0.578898	0.579112	4.26381	0.00152861	0.0158342
TBC1D8	0.447691	0.447747	5.79837	0.00153621	0.0159038
PSMD9	-0.518019	-0.518138	4.901	0.00153768	0.0159098
MEIS1-AS2	1.56137	1.56986	0.861025	0.00154653	0.0159645
HSDL2	0.413081	0.413116	6.44326	0.00154577	0.0159645
SMAD6	-0.409078	-0.409108	6.47634	0.00154539	0.0159645
POLE3	-0.458693	-0.458754	5.59352	0.00154491	0.0159645
BAIAP2-AS1	-0.484194	-0.484278	5.27559	0.00155601	0.0160531
BRMS1	-0.574753	-0.574962	4.25983	0.00156399	0.0161261
KDSR	0.504538	0.504643	5.02758	0.00157244	0.0162039
ICAM5	0.749553	0.750212	3.0153	0.00157811	0.0162436
PNPO	-0.60222	-0.602473	3.96557	0.00157748	0.0162436
ESPL1	0.658398	0.658808	3.59838	0.00157936	0.0162471
RPUSD1	-0.577547	-0.577746	4.25079	0.00158243	0.0162694
SWI5	-0.614659	-0.614939	3.86205	0.00159135	0.0163517
SDC1	-0.806718	-0.807561	2.64547	0.00159457	0.0163755
C15orf56	-3.48216	-3.59326	-0.953325	0.00160832	0.0165072
PKHD1L1	-0.6734	-0.673804	3.39146	0.0016213	0.0166309
ESYT2	0.403362	0.403391	6.56542	0.00162675	0.0166772
RIOK3	0.397071	0.397097	6.71061	0.00163879	0.0167911
PTER	-0.780805	-0.781543	2.75232	0.00164316	0.0168261
MDFIC	-0.539865	-0.540013	4.57766	0.00164584	0.016844
CHRNA7	-1.14258	-1.14521	1.49111	0.00164976	0.0168744
LYRM2	-0.508698	-0.508808	4.95	0.00165839	0.0169531
LOC101928371	0.819881	0.82088	2.65354	0.00166351	0.0169957
ECT2	0.525503	0.525634	4.73421	0.00166697	0.0170213
TLCD1	-0.953611	-0.955117	2.04784	0.00167682	0.0171122
MED30	0.934301	0.935871	2.1872	0.00167802	0.0171143
LOC101927365	0.627713	0.628044	3.80717	0.00167978	0.0171143
SLC45A3	-0.760928	-0.761623	2.90917	0.0016799	0.0171143
RFC4	-0.61945	-0.619752	3.80669	0.00169083	0.0172159
TACC2	-0.377318	-0.377335	7.18319	0.00169303	0.0172187
ABCA3	-0.530421	-0.530552	4.62585	0.0016927	0.0172187
C1RL	-0.616332	-0.616621	3.79798	0.00170845	0.0173563
KIF24	-0.772384	-0.773114	2.83368	0.00170849	0.0173563
PLOD1	0.337735	0.33774	8.72662	0.00173268	0.0175821
PRDM15	-0.675733	-0.676182	3.38931	0.0017324	0.0175821
RAD52	0.534114	0.534255	4.74489	0.00174283	0.017675
ATP8A1	0.543118	0.54328	4.61476	0.00174586	0.0176857
2022-03-08	-0.514274	-0.514391	4.83466	0.00174563	0.0176857
ACAD8	-0.4848	-0.484889	5.21605	0.00175194	0.0177373
DUSP23	-0.874107	-0.875366	2.39153	0.00175641	0.0177725
GHET1	-3.81446	-3.98092	-1.11057	0.0017579	0.0177775
DYNLL2	-0.446554	-0.446609	5.74302	0.00176145	0.0178033
SCN4A	-2.04672	-2.06261	0.0208664	0.00176856	0.0178652
TMEM176A	-0.468559	-0.46863	5.38564	0.0017792	0.0179625
TIAF1	1.16407	1.16738	1.55704	0.00178453	0.0179947
INSIG1	-0.44051	-0.440558	5.84755	0.00178359	0.0179947
STAG3	-0.588842	-0.589075	4.06012	0.00178641	0.0179947
MIR503HG	-0.706772	-0.707325	3.20505	0.00178608	0.0179947
CCDC113	-0.690623	-0.691079	3.24809	0.0017897	0.0180177
SIK3	0.430165	0.430211	6.01555	0.00179296	0.0180303
S100A16	-0.541446	-0.5416	4.53059	0.00179296	0.0180303
MCM7	-0.396745	-0.396771	6.68797	0.00180741	0.0181654
PTCHD1	1.47652	1.48374	0.937629	0.00181033	0.0181845
GPR176	0.555436	0.555617	4.3855	0.00183895	0.0184617
XRN1	0.443233	0.443289	5.77484	0.00184882	0.0185503
LOC101927181	-1.77337	-1.78608	0.438124	0.00186112	0.0186633
PXDC1	0.447008	0.447068	5.75767	0.0018778	0.01882
FCHSD2	0.438118	0.43817	5.89551	0.00188174	0.018849
RPE	0.50734	0.507458	4.96503	0.00188633	0.0188844
TONSL	-0.508823	-0.508936	4.86062	0.00190325	0.0190432
ST3GAL6-AS1	0.808935	0.809946	2.6757	0.00190851	0.0190531
PHF1	0.650549	0.650952	3.54582	0.00190704	0.0190531
PAPPA-AS1	0.544018	0.544187	4.52055	0.0019078	0.0190531
PRPF4B	0.390324	0.390349	6.8086	0.00190956	0.0190531
USF1	-0.493977	-0.494076	5.09899	0.00190636	0.0190531
PEG3-AS1	0.680627	0.681111	3.38462	0.00191299	0.0190766
KIT	1.09261	1.09514	1.67543	0.00193008	0.0192363
NCAPD2	0.405309	0.40534	6.45356	0.00193672	0.0192918
PINK1-AS	-0.445586	-0.445639	5.74607	0.00194713	0.0193847
MBP	1.19172	1.1954	1.4703	0.00195546	0.0194568
REXO4	-0.506179	-0.506292	4.90243	0.0019621	0.019512
LOXL1	-0.411773	-0.411807	6.33142	0.0019705	0.0195847
RGN	-1.07004	-1.07241	1.70776	0.00197791	0.0196474
LIMS1	0.430235	0.430282	6.05751	0.00198051	0.0196624
ADAM32	1.74973	1.76214	0.465319	0.00199034	0.0197381
RASGEF1A	-1.74775	-1.75798	0.377245	0.00198932	0.0197381
SLC28A3	0.458663	0.458731	5.54838	0.0019982	0.0198051
TPMT	-0.55545	-0.555627	4.33599	0.00199947	0.0198067
CACNB1	0.476417	0.476503	5.30654	0.00200622	0.0198592
SLC39A3	-0.586126	-0.586361	4.06168	0.00200698	0.0198592
LGALS3	-0.441429	-0.441484	5.77006	0.00200962	0.0198743
NCAPH	0.673667	0.67413	3.35887	0.00201363	0.0198953
COX7A1	-0.658514	-0.658861	3.77932	0.00201397	0.0198953
CLN3	-0.565938	-0.566147	4.22629	0.00203648	0.0201066
VWA5A	-0.523579	-0.523708	4.69804	0.00204137	0.0201437
NTHL1	-0.603122	-0.603402	3.85046	0.00204875	0.0202054
PRDM8	0.603978	0.604275	3.91998	0.00205432	0.0202492
ZNF256	0.637061	0.637423	3.60323	0.00207451	0.0204257
FAM50B	-0.636899	-0.637265	3.63621	0.00207358	0.0204257
STXBP2	-0.535964	-0.536111	4.50621	0.00208207	0.0204889
GDE1	-0.414594	-0.41463	6.23517	0.00209542	0.020609
ACTA2	0.331026	0.33103	9.09537	0.00210362	0.0206783
HENMT1	-1.37721	-1.3825	0.989937	0.00210747	0.0207048
FAT1	0.353485	0.353495	7.832	0.00210982	0.0207165
RNFT2	-1.00089	-1.00275	1.84663	0.00211249	0.0207313
GJD3	-0.974395	-0.976155	1.9975	0.0021138	0.0207329
TRHDE	1.60201	1.61161	0.656095	0.00212757	0.0208565
PARP14	-0.542372	-0.542533	4.46538	0.00213086	0.0208773
FAM153C	0.52991	0.530066	4.65232	0.0021415	0.0209701
KCNAB2	-0.671308	-0.671756	3.32256	0.0021458	0.0210007
NMRAL1	-0.546482	-0.546653	4.41834	0.00216145	0.0211409
C14orf80	-0.675455	-0.675937	3.32931	0.00216249	0.0211409
NBEAL2	-0.505041	-0.505154	4.86855	0.00219927	0.0214887
YIPF1	-0.575714	-0.575932	4.0749	0.00220737	0.0215562
DHX15	0.395655	0.395683	6.62793	0.00220939	0.0215641
MIR5047	0.555218	0.55542	4.35417	0.00222707	0.0217248
CSNK1G3	0.482357	0.482451	5.16161	0.00222856	0.0217275
TREX1	-0.978212	-0.979913	1.91801	0.00223698	0.0217978
CYB5RL	-0.927003	-0.928582	2.10018	0.00224581	0.0218719
ACSL1	-0.444384	-0.444441	5.64689	0.00225278	0.0219279
CMC2	0.514118	0.514252	4.78826	0.00225416	0.0219294
STRA13	-0.569466	-0.569677	4.11723	0.00226072	0.0219813
C19orf68	-0.554265	-0.554449	4.33087	0.00227048	0.0220642
GNAL	-0.74273	-0.743401	2.85575	0.00227844	0.0221295
GUSBP4	-0.825476	-0.826543	2.45875	0.00229649	0.0222927
RAP1GAP	-0.558724	-0.558919	4.22489	0.00230086	0.0223016
C10orf35	-0.759027	-0.759777	2.83592	0.00229999	0.0223016
RBM47	-2.48732	-2.52168	-0.368557	0.00230113	0.0223016
SHISA2	-0.681229	-0.6817	3.22859	0.00231098	0.0223849
FZD7	0.46814	0.468221	5.34697	0.00231255	0.022388
ARAP3	-0.45087	-0.450934	5.55636	0.00232638	0.0225097
TEX261	-0.45471	-0.454776	5.4936	0.00232865	0.0225195
2022-03-01	-0.744886	-0.745549	2.89179	0.00236111	0.0228211
ZNF765	-0.864204	-0.865344	2.25983	0.00236448	0.0228413
IPO9-AS1	0.501374	0.501494	4.92432	0.00236793	0.0228624
KSR1	0.480644	0.480738	5.20119	0.0023756	0.022924
AURKA	0.481029	0.481119	5.20976	0.0023864	0.0230159
PAOX	-0.76012	-0.760868	2.72896	0.00239881	0.0231231
CD2AP	0.44815	0.448213	5.60866	0.00241982	0.0233131
FAM217B	-0.502708	-0.502822	4.85362	0.0024345	0.0234419
ZBTB11-AS1	-0.779657	-0.780519	2.64985	0.00243925	0.023475
PRKCZ	-0.441129	-0.441185	5.67888	0.00244559	0.0235107
LOC100130238	-3.67004	-3.83523	-1.02948	0.0024447	0.0235107
PLAGL1	0.399712	0.399744	6.51585	0.00245204	0.0235601
UBASH3B	1.30487	1.3093	1.07056	0.00245596	0.0235725
MBNL1	0.424823	0.42487	5.99943	0.00245472	0.0235725
SAMHD1	-0.705061	-0.705603	3.04751	0.0024625	0.0236226
HAMP	-2.19483	-2.21595	-0.153795	0.00246999	0.0236817
ADCY8	2.21981	2.2462	-0.0573252	0.00247293	0.0236973
ATP1B2	-0.389983	-0.390007	6.67656	0.00247806	0.0237257
RAB40A	-2.00514	-2.0218	0.047071	0.00247854	0.0237257
TENM1	0.828944	0.830074	2.44887	0.00248356	0.0237609
FLJ10038	0.571242	0.571488	4.17221	0.00248913	0.0238015
LINC00638	-2.87863	-2.94297	-0.581463	0.00249608	0.0238553
LINC01278	0.465557	0.465637	5.39078	0.00249905	0.0238709
RACGAP1	0.504893	0.505017	4.83889	0.00253363	0.0241754
LINC00964	-1.53672	-1.54474	0.639971	0.00253255	0.0241754
SAMD15	-4.2996	-4.62158	-1.28735	0.00253985	0.0242219
CLDN9	-0.748822	-0.749521	2.75896	0.00254215	0.0242309
THBS4	-0.673412	-0.673885	3.22782	0.00254466	0.024242
CFC1	-1.47743	-1.48415	0.720365	0.00256294	0.0244031
PCDHA9	-1.50652	-1.51336	0.630099	0.0025706	0.024463
ADAMTS5	-0.799682	-0.800643	2.52986	0.0025987	0.0247173
IFT80	-0.493954	-0.494062	4.93753	0.002601	0.024726
CX3CR1	-2.97958	-3.04457	-0.857448	0.00262577	0.0249483
EIF1	0.339365	0.339372	8.34902	0.00263488	0.0250152
UBE2L6	-0.471702	-0.471786	5.19229	0.0026356	0.0250152
SYDE2	0.514292	0.514425	4.67237	0.00266102	0.025243
SFRP1	-0.325366	-0.325369	9.32902	0.00267188	0.0253192
PBDC1	-0.630464	-0.630839	3.54494	0.00267117	0.0253192
PRUNE2	-0.68759	-0.688085	3.0979	0.00267479	0.0253334
VPS8	0.421499	0.421545	6.02483	0.00268007	0.02537
POF1B	-2.07097	-2.09025	-0.00407121	0.00268446	0.0253981
RCSD1	0.380201	0.380223	6.90715	0.00268787	0.025417
HRH2	0.485579	0.485681	5.04023	0.00269124	0.0254354
LTBP2	-0.504988	-0.505106	4.73656	0.00270568	0.0255522
GAP43	-0.941255	-0.942924	2.02056	0.00270645	0.0255522
MT1E	-0.958794	-0.960471	1.89383	0.00271352	0.0256055
MIIP	0.552593	0.552795	4.24761	0.00271906	0.0256308
SECISBP2L	0.418869	0.418913	6.05818	0.00271865	0.0256308
HOGA1	-1.66036	-1.67115	0.456651	0.00272359	0.0256599
RUVBL1	-0.456094	-0.456166	5.42858	0.00273133	0.0257193
SIK1	0.433546	0.4336	5.78618	0.00275328	0.0259096
CRY2	0.389603	0.389629	6.63271	0.00275588	0.0259096
NPEPPS	0.365993	0.366009	7.31192	0.00275482	0.0259096
LOC644285	0.776977	0.777904	2.66647	0.00276983	0.0260271
GAN	0.689145	0.689687	3.13109	0.00280178	0.0263135
PELI1	0.51927	0.519426	4.64163	0.00281013	0.0263781
PHACTR1	0.553288	0.553487	4.2103	0.00284335	0.026676
MGC2889	2.42388	2.46135	-0.212103	0.00286063	0.0268241
LOC730102	-2.90557	-2.97006	-0.745397	0.00290198	0.0271976
ZBTB8OS	-0.614803	-0.615135	3.63012	0.00292803	0.0274273
KCNA6	0.84124	0.842449	2.36947	0.00293105	0.0274413
ONECUT1	-6.06286	-1.44269e+08	-1.81097	0.00293613	0.0274745
CRYBB2P1	0.655687	0.656188	3.45413	0.0029459	0.0275465
DDX60	-0.750253	-0.751001	2.71423	0.0029469	0.0275465
SCAI	0.441769	0.44183	5.62102	0.00295038	0.0275646
TMF1	0.416154	0.416196	6.04397	0.0029645	0.027682
CLDN19	-3.16314	-3.24486	-1.00392	0.00298721	0.0278796
ZNF180	-0.784405	-0.785295	2.50665	0.00299279	0.0279171
PPP1R7	-0.471601	-0.471688	5.21981	0.00300496	0.0280161
FAM83H	-0.551293	-0.55149	4.24255	0.00301548	0.0280995
POMGNT2	-0.499399	-0.499519	4.79003	0.00303	0.0282201
INTS7	-0.594308	-0.594598	3.74176	0.00303266	0.0282302
ZNF587	0.404914	0.40495	6.25868	0.00303495	0.0282369
LRP2BP	0.92118	0.922958	2.08752	0.00305015	0.0283635
NRXN3	0.790095	0.791078	2.51652	0.00305719	0.0284143
HEXIM1	-0.421219	-0.421264	5.90052	0.00306238	0.0284477
FUT8	-0.612815	-0.613144	3.63417	0.0030677	0.0284824
PAXBP1	0.423767	0.423816	5.91413	0.00310939	0.02885
BEND3	-0.646858	-0.647282	3.33644	0.00311052	0.02885
MYBL2	-0.521052	-0.521206	4.55224	0.00312467	0.0289663
PTGER4	-1.16305	-1.16623	1.31648	0.00314363	0.029127
MAP10	-0.752802	-0.753581	2.70624	0.00314882	0.02916
MOSPD1	0.535473	0.535665	4.4261	0.0031552	0.0291969
CYB561D1	-0.608918	-0.60925	3.62397	0.00315607	0.0291969
SLC8B1	-0.828931	-0.830002	2.33843	0.00316428	0.0292577
CRYZ	0.469996	0.470087	5.24162	0.00317207	0.0292844
PSMA3	-0.44382	-0.443884	5.54639	0.00316886	0.0292844
TANGO6	-0.803073	-0.804112	2.43737	0.00317089	0.0292844
ABRA	2.51989	2.56317	-0.302319	0.00317743	0.0293188
GRAMD1B	-0.546009	-0.546203	4.20188	0.003194	0.0294565
CXCL8	2.14119	2.16973	0.0357198	0.00320558	0.0295481
TROVE2	0.509493	0.509631	4.67426	0.00321699	0.029638
ATAD3C	-2.44623	-2.48448	-0.350962	0.00322201	0.029669
ZNF174	-0.605696	-0.606023	3.63399	0.0032261	0.0296761
CALHM2	-0.921037	-0.922621	1.98665	0.00322477	0.0296761
PARP12	-0.504526	-0.504652	4.68291	0.00324233	0.0298102
CELF1	0.370261	0.37028	7.10949	0.00324524	0.0298215
DNM1	-0.44912	-0.449186	5.41575	0.00326637	0.0300004
GAL3ST4	-0.860656	-0.861884	2.12854	0.00331359	0.0304185
FBXO44	0.44331	0.443376	5.54225	0.00332049	0.0304506
PYGM	-0.385969	-0.385994	6.60583	0.00332039	0.0304506
USP9Y	0.38792	0.387948	6.61012	0.00333448	0.0305632
SLC16A12-AS1	1.06223	1.0651	1.66937	0.00335913	0.0307577
AGRN	-0.331019	-0.331024	8.71384	0.00335878	0.0307577
HSD3B2	-1.1625	-1.16589	1.26484	0.00336116	0.0307605
KIF11	0.510286	0.510424	4.62973	0.00337805	0.0308993
TTC17	0.387557	0.387584	6.59381	0.00338746	0.0309696
ZHX3	-0.549673	-0.549879	4.13755	0.00340366	0.0311018
GAS2L1	-0.464437	-0.464518	5.18136	0.00341133	0.0311397
PLA2G4F	-1.6701	-1.68045	0.318172	0.00341303	0.0311397
FAM178B	-5.88398	-1.44269e+08	-1.52479	0.00341075	0.0311397
MYL7	-0.302996	-0.302997	12.4971	0.00342155	0.0311881
FAAP24	-1.40862	-1.41536	0.84816	0.00342181	0.0311881
BRMS1L	-0.605145	-0.605471	3.60133	0.00343088	0.0312548
SNF8	-0.460606	-0.460688	5.29435	0.00343875	0.0313106
MGC72080	-0.631443	-0.63183	3.48317	0.00347347	0.0315983
CDC42BPG	-0.712587	-0.713242	2.94221	0.00347387	0.0315983
C11orf42	5.94559	1.44269e+08	-1.6819	0.00348387	0.0316731
TPBG	-0.644016	-0.644458	3.30991	0.00348848	0.0316989
ARFGAP1	0.352998	0.353011	7.58725	0.00349181	0.0317132
MRPS28	-0.56538	-0.565628	3.98627	0.00351439	0.031902
LOC101929374	-5.97752	-1.44269e+08	-1.76659	0.00352248	0.0319593
YBX3	0.361595	0.36161	7.28176	0.00356173	0.0322972
VCAM1	0.351818	0.35183	7.6363	0.00356334	0.0322972
LOC441666	-0.639352	-0.639754	3.27391	0.00359826	0.0325973
PPT1	-0.503307	-0.503435	4.63662	0.0036068	0.0326581
C5	2.7072	2.769	-0.436168	0.00362834	0.0328034
CNKSR3	0.501859	0.502002	4.74242	0.00362682	0.0328034
SVBP	-0.601637	-0.601971	3.61896	0.00362713	0.0328034
LOC100129534	-1.31374	-1.31876	0.984958	0.00365141	0.0329954
CCDC69	-0.368709	-0.368728	7.02526	0.00368226	0.0332573
SIRT7	-0.565845	-0.566088	3.93376	0.00369555	0.0333437
PCDHA4	-0.871958	-0.873335	2.1144	0.00369552	0.0333437
LOC100507351	-1.94404	-1.96049	-0.0041536	0.0037035	0.0333986
LONRF1	0.556089	0.556325	4.06826	0.00371243	0.0334623
ACOT9	0.455276	0.455355	5.38487	0.00372312	0.0335418
PDE1C	-0.777056	-0.777998	2.47361	0.00372621	0.0335528
SOX11	0.402943	0.40298	6.21366	0.00374136	0.0336722
SCAPER	0.514186	0.51434	4.56487	0.00374717	0.0337076
NEMP1	0.503124	0.503261	4.7063	0.00375291	0.0337423
PROSER2	0.557495	0.557735	4.09155	0.00377155	0.0338928
SMAD9	0.488018	0.488137	4.85307	0.00377519	0.0339086
OSBPL2	0.410929	0.410972	6.02932	0.00378083	0.0339409
C9orf117	-1.88259	-1.89875	0.0966599	0.00378258	0.0339409
CREB3L2	0.377833	0.377857	6.80372	0.00378662	0.0339602
MIDN	0.348511	0.348522	7.7055	0.00379888	0.0340531
USP3	0.454324	0.454405	5.32416	0.00381103	0.0341449
[truncated: 178 more rows]
