# Supplementary material for: Ectopic expression of SARS-CoV-2 S and ORF-9B proteins alters metabolic profiles and impairs contractile function in cardiomyocytes
Source: Front Cell Dev Biol. 2023 Feb 22;11:1110271. doi: 10.3389/fcell.2023.1110271 (PMC9994814; doi:10.3389/fcell.2023.1110271)
Supplement: Supplementary file 2 [file Table3.xlsx]

## Sheet: GFPvsS_day46
genes	logFC	unshrunk.logFC	logCPM	PValue	FDR
ACTA1	-1.292	-1.29205	8.065	1.76753e-159	4.65993e-155
RRAD	1.29658	1.29666	7.20433	5.51784e-99	7.27362e-95
ANKRD1	2.36946	2.37023	5.34389	7.92033e-91	6.96038e-87
LMOD2	1.39247	1.39259	6.81546	2.35814e-90	1.55425e-86
XIRP1	0.990118	0.990159	7.71914	2.63949e-70	1.39175e-66
SYNPO2L	1.0338	1.03386	7.18563	1.40581e-57	6.17712e-54
PKP2	0.820107	0.820138	7.78973	5.55775e-45	2.09321e-41
HK2	1.25805	1.25822	6.12235	1.02148e-44	3.3663e-41
NEXN	0.958627	0.958691	6.99658	3.50255e-42	1.02601e-38
ALPK3	0.627156	0.627167	8.83626	3.52141e-34	9.28386e-31
NPPA	-0.913824	-0.913891	6.77511	3.69775e-33	8.86249e-30
DUSP8	1.52415	1.52466	4.84166	2.92747e-29	6.43164e-26
HBEGF	1.64713	1.6479	4.44219	2.01312e-26	4.0826e-23
LINC00982	-0.711883	-0.711913	7.31773	1.31484e-24	2.47603e-21
TNFRSF12A	0.920238	0.920333	6.26462	1.91717e-24	3.36963e-21
ARID5A	0.961529	0.961652	5.98611	1.58524e-22	2.61208e-19
MYH7B	0.644744	0.644768	7.64171	9.43594e-22	1.46335e-18
SERPINA1	-0.886463	-0.886556	6.19832	1.74955e-21	2.56251e-18
SLC2A1	0.582984	0.583002	8.01096	9.72691e-19	1.34969e-15
PFKFB3	0.749178	0.749241	6.63491	4.25492e-18	5.60883e-15
MICAL3	0.496731	0.496738	8.93383	1.88934e-16	2.37194e-13
NPPA-AS1	-0.880308	-0.880431	5.80727	2.45441e-16	2.94128e-13
HSPA1A	-9.05375	-1.44269e+08	0.550454	3.10665e-16	3.56103e-13
KDM3A	0.691506	0.691557	6.80321	3.28885e-16	3.6128e-13
MYO15B	0.618659	0.618689	7.28663	6.67739e-16	7.04171e-13
PLEKHA7	0.614435	0.614465	7.31331	1.2996e-15	1.31779e-12
SLMAP	0.735326	0.735395	6.45596	1.49159e-15	1.45646e-12
MIR210HG	0.941564	0.941737	5.45393	2.03984e-15	1.92065e-12
SSPO	1.06153	1.0618	4.96165	2.24461e-15	1.97257e-12
NPPB	1.18895	1.1894	4.64331	2.20977e-15	1.97257e-12
LINC01000	0.641486	0.641524	7.02224	3.184e-15	2.70783e-12
TNFRSF11B	1.9767	1.9799	2.80724	7.18431e-14	5.91897e-11
FAM189A2	0.710092	0.710159	6.3913	8.47416e-14	6.77009e-11
PRKAA2	0.718933	0.719006	6.32996	1.19619e-13	9.2754e-11
NRAP	0.834822	0.834949	5.7186	1.25364e-13	9.44312e-11
SFRP5	-0.564473	-0.564495	7.43335	2.52629e-13	1.85009e-10
TRIM9	0.860847	0.860997	5.55213	3.2427e-13	2.31056e-10
MYO18B	0.49744	0.497452	8.32702	5.44477e-13	3.77752e-10
PEG10	-0.476132	-0.47614	8.62323	1.13023e-12	7.64038e-10
ACTC1	0.384454	0.384454	11.8894	1.26185e-12	8.31689e-10
JPH2	0.57978	0.579812	7.13842	5.17973e-12	3.33069e-09
SORBS2	0.431317	0.431322	9.5843	5.97493e-12	3.75055e-09
LOC729737	0.664668	0.664729	6.34204	1.67965e-11	1.02982e-08
FLNA	0.413866	0.413869	10.0216	2.2075e-11	1.32269e-08
FUT11	0.840957	0.841131	5.31323	6.02756e-11	3.53134e-08
CREB5	0.697131	0.697213	6.06075	6.94934e-11	3.98288e-08
BHLHE40	0.599834	0.599879	6.74743	9.07213e-11	5.08889e-08
POPDC2	0.471485	0.471496	8.30195	1.19561e-10	6.56686e-08
LENG8	0.455266	0.455275	8.53236	2.34569e-10	1.26207e-07
XPO4	0.442101	0.442109	8.80894	2.99393e-10	1.57864e-07
H19	-0.345142	-0.345143	13.889	4.23194e-10	2.18766e-07
PVRL1	-0.575563	-0.575601	6.76029	5.80374e-10	2.9425e-07
JAK2	0.78013	0.780277	5.38865	9.34436e-10	4.6482e-07
G0S2	-0.741748	-0.741859	5.55748	9.74254e-10	4.75652e-07
SAMD4A	0.606657	0.606711	6.49887	1.10037e-09	5.27457e-07
PLEC	0.400825	0.400828	9.88347	1.3722e-09	6.46012e-07
NEAT1	0.517329	0.517353	7.31246	1.84731e-09	8.54427e-07
DES	-0.412486	-0.41249	9.39109	1.9863e-09	9.02874e-07
LOC101928841	0.780081	0.780233	5.30838	2.13947e-09	9.56017e-07
SVIL	0.425949	0.425956	8.89649	4.00381e-09	1.75927e-06
CASZ1	0.526888	0.526917	7.12742	4.18615e-09	1.80924e-06
PFKFB4	0.689341	0.68944	5.77891	5.0765e-09	2.15866e-06
MYBPC3	0.374321	0.374322	10.9488	5.58527e-09	2.3373e-06
TMEM71	0.74901	0.749149	5.35817	7.73187e-09	3.18505e-06
EGLN3	0.591038	0.591093	6.44181	9.07554e-09	3.68104e-06
SRRM2	0.388932	0.388935	10.0582	9.3115e-09	3.71952e-06
NUAK1	0.711839	0.711961	5.5652	1.36662e-08	5.37756e-06
SPDYE6	1.88727	1.89194	2.00053	1.44702e-08	5.6102e-06
FAM222A	-0.925928	-0.926253	4.36374	1.48347e-08	5.66815e-06
MYO18A	0.425547	0.425555	8.60186	2.72019e-08	1.0245e-05
PRIMA1	-1.03863	-1.03919	3.82986	3.50559e-08	1.28363e-05
MURC	0.769228	0.769406	5.1186	3.50271e-08	1.28363e-05
B4GALNT3	0.482159	0.482181	7.3234	1.08272e-07	3.91026e-05
CECR2	0.641071	0.64116	5.76604	1.26374e-07	4.50234e-05
HOTS	-0.342468	-0.342469	12.5622	1.29388e-07	4.54826e-05
ALB	-0.630154	-0.630234	5.81714	1.32951e-07	4.57734e-05
MX1	1.6594	1.66263	2.05525	1.33688e-07	4.57734e-05
IFI44L	2.32769	2.33712	1.11634	1.776e-07	6.00288e-05
JPH1	0.580831	0.580894	6.20322	1.95011e-07	6.50795e-05
TRIB1	0.639021	0.639114	5.71247	2.45454e-07	8.08894e-05
PCDH20	0.69094	0.691078	5.33279	3.40403e-07	0.000110795
ESM1	0.710464	0.710621	5.21704	3.4918e-07	0.000112266
GJA5	-0.703493	-0.703633	5.12596	5.1943e-07	0.000164991
IL1RAP	0.960593	0.961128	3.81709	5.40456e-07	0.000169626
HECTD4	0.483391	0.483418	7.0756	6.09157e-07	0.000188939
CXXC4	-0.822073	-0.82236	4.44278	6.4126e-07	0.000194324
COL7A1	0.485888	0.485915	7.02053	6.39742e-07	0.000194324
COL21A1	0.451093	0.451111	7.56858	6.53045e-07	0.000195646
CKM	-0.476342	-0.476368	7.13073	8.62754e-07	0.000255569
UVSSA	0.783847	0.784088	4.59082	8.78686e-07	0.000257396
DNAH1	0.847274	0.84761	4.25118	9.20765e-07	0.000266759
AKAP13	0.428866	0.428879	7.95209	9.46239e-07	0.000271159
JUN	0.401776	0.401784	8.61638	1.09114e-06	0.000306031
RBM20	0.469672	0.469696	7.1957	1.08627e-06	0.000306031
ARRDC4	-0.616281	-0.616366	5.61754	1.35775e-06	0.000376798
TSC22D1	-0.401838	-0.401846	8.55232	1.38497e-06	0.000380349
C1QL1	-0.716655	-0.716821	4.87599	1.45664e-06	0.000392923
DAAM1	0.50415	0.504187	6.67875	1.47547e-06	0.000392923
ATF3	0.85932	0.859709	4.16604	1.47389e-06	0.000392923
C20orf166-AS1	0.498023	0.498057	6.67655	2.00691e-06	0.000529103
CRIPAK	0.968433	0.969081	3.58238	2.51762e-06	0.000657175
RASL10A	-0.897133	-0.897581	3.81596	2.60067e-06	0.000672196
LINGO1	-0.549212	-0.549271	6.09635	3.0099e-06	0.000770417
INAFM2	-0.465883	-0.465908	7.06219	3.13647e-06	0.000795096
ADCK3	-0.562069	-0.562133	5.95963	3.17948e-06	0.000798322
FGF5	1.18386	1.18543	2.90605	3.42022e-06	0.000850668
RICTOR	0.494296	0.494334	6.65306	3.88428e-06	0.000957057
UNCX	-0.857888	-0.858295	3.89631	5.14486e-06	0.00125592
DBP	-0.83893	-0.839305	3.9464	6.29204e-06	0.00152187
PPP1R1A	-0.479057	-0.479089	6.7184	6.95567e-06	0.00166709
RPL36	-0.394258	-0.394266	8.43557	7.14078e-06	0.00169603
NRTN	-0.654599	-0.654739	5.04463	8.56609e-06	0.0020164
SP6	-0.831519	-0.831915	3.93171	1.00356e-05	0.00232087
CKMT2	-0.567442	-0.567519	5.75518	9.97915e-06	0.00232087
FAM153C	0.671766	0.671934	4.89779	1.07694e-05	0.0024689
ITLN1	-0.463085	-0.463112	6.82378	1.2068e-05	0.00274277
ADAM19	0.477477	0.477514	6.67534	1.31645e-05	0.00294125
FILIP1L	0.813769	0.814186	4.07075	1.31412e-05	0.00294125
ST3GAL6	0.594978	0.59508	5.48704	1.3306e-05	0.00294789
CRYAB	-0.417838	-0.417854	7.65122	1.37969e-05	0.00303117
ADCY6	0.392052	0.392061	8.34328	1.39844e-05	0.00304698
NPIPB5	0.885939	0.886494	3.62529	1.45186e-05	0.00313744
ADRA2B	-0.893979	-0.894513	3.50723	1.60546e-05	0.00344117
CMYA5	0.412184	0.412199	7.74569	1.64258e-05	0.00349233
FILIP1	0.582637	0.582738	5.59898	1.66323e-05	0.00350795
TIMP1	-0.424814	-0.424831	7.45511	1.8048e-05	0.00377632
EPN3	-0.692414	-0.692613	4.65133	1.83289e-05	0.0038049
NKX2-5	-0.374954	-0.37496	8.82686	1.86647e-05	0.00384435
SLC2A3	0.485656	0.485698	6.49524	2.07151e-05	0.00423359
FAM171A2	-0.471337	-0.47137	6.61712	2.14711e-05	0.00435435
DUSP27	0.463803	0.463836	6.75356	2.30158e-05	0.00463198
HAND1	-0.500809	-0.500855	6.24698	2.34216e-05	0.00467793
LINC00174	0.870492	0.871054	3.61268	2.40882e-05	0.0047749
RASD1	-0.597085	-0.597191	5.316	2.45051e-05	0.00478558
PRSS42	0.717257	0.717515	4.47405	2.43964e-05	0.00478558
DNAJB5	0.563379	0.563467	5.66123	2.54934e-05	0.00494197
SLC35E4	-0.890957	-0.891549	3.45827	2.70261e-05	0.00520085
TXNIP	-0.362664	-0.362669	9.22333	3.18586e-05	0.00608637
MPP5	0.591932	0.592042	5.32703	3.29902e-05	0.00625722
LMO7	0.412263	0.412279	7.58731	3.3342e-05	0.00627877
ITGA10	0.659771	0.659958	4.75466	3.84553e-05	0.00719033
BIK	-0.835286	-0.835782	3.61299	4.66034e-05	0.00862089
AJUBA	0.469111	0.469149	6.53154	4.67602e-05	0.00862089
FITM1	-0.446772	-0.4468	6.83979	4.76419e-05	0.00872243
EGLN1	0.462886	0.462923	6.62055	5.0241e-05	0.00912917
PPP2R3A	0.497419	0.497473	6.18961	5.0556e-05	0.00912917
TEF	-0.562591	-0.562682	5.48415	5.20654e-05	0.00933777
MAP2	0.798636	0.799103	3.76483	6.64434e-05	0.0117565
FAM157B	1.71036	1.71724	1.29221	6.61329e-05	0.0117565
HAMP	-0.798649	-0.799082	3.68039	7.23578e-05	0.0127176
BTBD19	0.928288	0.92915	3.15092	7.29627e-05	0.012739
TRIM56	0.676894	0.677128	4.48515	7.6165e-05	0.0132106
SMTNL2	-0.435792	-0.435818	6.90838	7.67989e-05	0.0132335
HIST1H2AC	-1.06596	-1.06743	2.65953	7.82352e-05	0.0133935
LOC100190986	0.75406	0.754451	3.91989	9.91326e-05	0.0168615
SERPINI1	-0.48006	-0.480107	6.18069	0.000112616	0.0190321
DISC2	0.593656	0.593794	5.04072	0.000115443	0.0193856
MIR1-1HG	0.77559	0.776039	3.74756	0.000117217	0.019559
MRAS	0.444261	0.444294	6.68966	0.000119848	0.0198721
SULT1E1	0.492377	0.492432	5.99834	0.000132361	0.0218098
AFP	-0.579905	-0.58003	5.12387	0.000137737	0.0225547
SVIL-AS1	0.4254	0.425426	6.98108	0.000145178	0.0236263
USP28	0.412708	0.412729	7.2252	0.000149069	0.0241108
ATCAY	1.71413	1.72208	1.14169	0.000157213	0.0252729
RPL29	-0.347264	-0.347268	9.42138	0.000162948	0.0260361
NEXN-AS1	1.01033	1.01169	2.65744	0.00016561	0.026302
BYSL	-0.724057	-0.724401	3.94488	0.000167361	0.026421
FLT1	0.498377	0.498444	5.93038	0.000171382	0.0268947
MAFK	0.437438	0.43747	6.6691	0.00018646	0.0290877
SERPINE1	0.697396	0.697723	4.16531	0.000191256	0.0296604
COL9A2	0.804194	0.804759	3.43778	0.000206825	0.0318874
RNF213	0.403163	0.403181	7.31037	0.000211606	0.0322698
PPM1K	0.40575	0.40577	7.2671	0.000211754	0.0322698
MIR4697HG	0.483605	0.483661	6.00441	0.000214579	0.0325125
HILS1	1.27279	1.27566	1.79606	0.000217835	0.0328171
AQP1	-0.362007	-0.362014	8.53803	0.000229179	0.0343299
CFC1	-0.863619	-0.864333	3.0736	0.000236018	0.0351546
ASTE1	-0.761069	-0.761539	3.6546	0.000242917	0.0359791
LYPD1	-0.608541	-0.608707	4.66958	0.000248757	0.0366381
COLQ	0.587148	0.587299	4.88289	0.000256817	0.0376152
PTPN21	0.452126	0.452166	6.37873	0.00026019	0.0376903
ANKRD33B	0.783022	0.78357	3.52566	0.000259492	0.0376903
FOSL2	0.534134	0.534234	5.42995	0.000268804	0.0387254
DDX11	0.622512	0.622708	4.53205	0.000285799	0.04095
HECW2	0.549618	0.549731	5.21776	0.000292155	0.0416344
KY	-0.809152	-0.809776	3.32409	0.000305089	0.043165
PPFIA4	0.360003	0.36001	8.51285	0.00030617	0.043165
IVNS1ABP	0.391622	0.391639	7.48633	0.000310618	0.0435592
TAGLN	-0.366662	-0.366671	8.22086	0.000337752	0.0471137
PMS2P9	1.42808	1.43255	1.42275	0.000356287	0.0494376
CSRP3	0.354648	0.354655	8.68893	0.00036132	0.0498735

## Sheet: GFPvs9B_day46
genes	logFC	unshrunk.logFC	logCPM	PValue	FDR
CRYAA	8.63538	1.44269e+08	0.11507	1.49292e-12	1.63998e-09
CRYBB1	7.09761	1.44269e+08	-1.16856	0.000111414	0.0257658
ANKRD1	2.31777	2.31853	5.34389	4.19913e-86	1.10706e-81
COLEC10	2.11289	2.12665	0.547205	0.000177208	0.0376768
NPIPA5	2.09519	2.10632	0.978045	4.27654e-05	0.0110536
TCAF2	1.9719	1.98359	0.792668	0.000134135	0.0301048
TNFRSF11B	1.86392	1.86703	2.80724	2.71296e-12	2.75094e-09
PHACTR3	1.56508	1.56881	1.93435	3.16496e-06	0.00111255
HBEGF	1.55063	1.55137	4.44219	5.06942e-23	1.02808e-19
FGF5	1.4394	1.44116	2.90605	7.64881e-09	4.68961e-06
DUSP8	1.36724	1.36772	4.84166	9.22257e-23	1.73674e-19
SPDYE6	1.31787	1.3217	2.00053	0.000145155	0.0316269
LMOD2	1.3049	1.30501	6.81546	8.53393e-77	7.49962e-73
NPPB	1.28696	1.28743	4.64331	2.38255e-18	3.48964e-15
HK2	1.21497	1.21513	6.12235	5.51509e-41	2.07714e-37
GPIHBP1	1.17358	1.17592	2.14208	0.0001709	0.0369312
RRAD	1.1699	1.16998	7.20433	3.03349e-76	1.99937e-72
SCN3B	1.12717	1.12832	3.01284	2.64136e-06	0.0009808
PGM5P2	1.06809	1.0698	2.45384	0.000187087	0.0388375
XIRP1	1.04348	1.04352	7.71914	1.13074e-80	1.49054e-76
NEXN	0.93117	0.931233	6.99658	4.99815e-39	1.64714e-35
FILIP1L	0.921122	0.921578	4.07075	4.10485e-07	0.000180367
SYNPO2L	0.878114	0.878167	7.18563	2.36622e-37	6.93144e-34
PFKFB3	0.847693	0.847763	6.63491	4.1955e-25	9.2175e-22
SERPINE1	0.817409	0.817778	4.16531	5.76868e-06	0.00190107
PKP2	0.802978	0.803008	7.78973	2.30795e-42	1.01411e-38
FILIP1	0.788434	0.788562	5.59898	3.64239e-11	3.09768e-08
FUT11	0.766941	0.767104	5.31323	7.62329e-09	4.68961e-06
KDM3A	0.761774	0.761829	6.80321	4.36333e-21	7.18967e-18
PTGS2	0.76049	0.76083	4.06771	4.08496e-05	0.0107696
ESM1	0.74686	0.747023	5.21704	5.05271e-08	2.66419e-05
ARID5A	0.740753	0.740855	5.98611	9.86763e-12	9.29107e-09
RAPGEF5	0.735034	0.735264	4.62255	5.59558e-06	0.00186736
SLMAP	0.732682	0.73275	6.45596	2.1772e-15	2.73332e-12
TRIM9	0.731254	0.731387	5.55213	5.74705e-09	3.78788e-06
ATF3	0.711311	0.711648	4.16604	0.000138011	0.0305103
NUAK1	0.710107	0.71023	5.5652	1.56845e-08	9.18904e-06
MIR210HG	0.684346	0.684482	5.45393	2.66848e-07	0.000123424
PRKAA2	0.680475	0.680545	6.32996	8.30967e-12	8.11393e-09
MURC	0.675407	0.675568	5.1186	3.8115e-06	0.00132219
SAMD4A	0.665798	0.665857	6.49887	2.03445e-12	2.14545e-09
NRAP	0.663223	0.66333	5.7186	8.13634e-08	4.12513e-05
FLT1	0.660975	0.661059	5.93038	6.53191e-09	4.20018e-06
BHLHE40	0.655241	0.655289	6.74743	9.57237e-14	1.14712e-10
EGLN3	0.653206	0.653266	6.44181	1.93858e-11	1.76237e-08
FOSL2	0.642273	0.64239	5.42995	1.92111e-06	0.000744827
TNFRSF12A	0.638428	0.6385	6.26462	1.62026e-09	1.12412e-06
PCDH20	0.637882	0.638011	5.33279	5.16557e-06	0.00174596
KIT	0.610503	0.610681	4.68455	0.000252431	0.0504174
CHST15	0.607769	0.607913	5.01916	7.55758e-05	0.0181135
ADGRF5	0.602274	0.602426	4.9257	0.000134743	0.0301048
SLC2A1	0.598622	0.598641	8.01096	2.45378e-20	3.80538e-17
FAM189A2	0.598595	0.598653	6.3913	8.9358e-09	5.35417e-06
TNFRSF10D	0.592885	0.593024	4.98459	0.000138873	0.0305103
FNIP1	0.588576	0.588718	4.97984	0.000172387	0.0369496
CREB5	0.579466	0.579537	6.06075	8.00001e-07	0.000340181
JPH1	0.578749	0.578812	6.20322	2.33491e-07	0.000109924
PFKFB4	0.577644	0.57773	5.77891	6.72539e-06	0.00218899
JAK2	0.571425	0.57154	5.38865	7.80648e-05	0.0183759
JPH2	0.567724	0.567756	7.13842	2.77435e-11	2.4381e-08
DNAJB5	0.552542	0.552628	5.66123	4.38405e-05	0.0111136
PPP1R3C	0.539442	0.539467	7.29846	1.20969e-10	9.66436e-08
PLEKHA7	0.535702	0.535729	7.31331	2.36548e-10	1.79512e-07
FGF18	0.529679	0.52973	6.30129	3.12166e-06	0.00111255
PPP2R3A	0.52638	0.526437	6.18961	8.67613e-06	0.00272306
EGLN1	0.509081	0.509121	6.62055	1.60908e-06	0.000642754
ALPK3	0.503233	0.503242	8.83626	2.182e-16	3.02769e-13
CD93	0.501844	0.501867	7.25386	1.80478e-08	1.03437e-05
THBS1	0.501711	0.501744	6.81764	6.67817e-07	0.000288628
ADAM19	0.497865	0.497903	6.67534	2.72979e-06	0.000999557
SLC2A3	0.491038	0.49108	6.49524	1.43891e-05	0.00421504
ZNF395	0.488122	0.488159	6.61881	7.50046e-06	0.00241149
VLDLR	0.469455	0.469491	6.5876	3.48701e-05	0.0095762
SVIL	0.464412	0.46442	8.89649	1.20442e-12	1.38058e-09
ACTC1	0.459755	0.459755	11.8894	1.02942e-28	2.71396e-25
IGF2R	0.454674	0.454697	7.18683	4.77164e-06	0.00163376
CASZ1	0.439374	0.439398	7.12742	2.81735e-05	0.00781858
USP28	0.435284	0.435306	7.2252	2.34331e-05	0.0066429
SVIL-AS1	0.429368	0.429394	6.98108	0.000109748	0.0256053
POPDC2	0.421937	0.421947	8.30195	3.6861e-07	0.000164712
IVNS1ABP	0.413745	0.413762	7.48633	4.71486e-05	0.0118383
HIPK3	0.395153	0.395168	7.64633	0.000130125	0.0298314
XPO4	0.370014	0.37002	8.80894	4.34647e-05	0.0111136
H19	-0.323471	-0.323471	13.889	1.53776e-06	0.000623716
HOTS	-0.353434	-0.353435	12.5622	3.63928e-09	2.46016e-06
ENO3	-0.364234	-0.364241	8.49519	0.000199953	0.0408649
DOK4	-0.378451	-0.378462	8.00643	0.000186069	0.0388375
NKX2-5	-0.412824	-0.412831	8.82686	5.44838e-08	2.81649e-05
PEG10	-0.443835	-0.443843	8.62323	7.82732e-10	5.57729e-07
SMTNL2	-0.445756	-0.445783	6.90838	3.70109e-05	0.00998775
NR2F6	-0.466251	-0.466283	6.71912	2.08844e-05	0.00598474
SPOCK2	-0.470949	-0.47098	6.77222	1.06271e-05	0.0031838
ADCK3	-0.487487	-0.487541	5.95963	0.000190947	0.0393291
PVRL1	-0.489147	-0.489178	6.76029	2.33386e-06	0.000891736
PPP1R1A	-0.498738	-0.498772	6.7184	1.44423e-06	0.000594933
ALB	-0.507155	-0.507217	5.81714	0.000133011	0.0301048
GATA5	-0.51301	-0.513066	6.02087	4.036e-05	0.010748
HAND1	-0.515856	-0.515903	6.24698	9.19836e-06	0.0027999
FAM171A2	-0.53466	-0.534699	6.61712	1.42467e-07	6.95555e-05
RASD1	-0.545294	-0.545389	5.316	0.000204777	0.0415288
TBX18	-0.557533	-0.557621	5.61215	4.18691e-05	0.0109291
C15orf39	-0.563201	-0.563249	6.39958	1.018e-07	5.06387e-05
PLCB2	-0.577142	-0.577201	6.15496	2.78992e-07	0.000126816
C14orf180	-0.602378	-0.60242	6.69612	7.44305e-11	6.13214e-08
NRTN	-0.618434	-0.618565	5.04463	3.71264e-05	0.00998775
LYPD1	-0.652248	-0.652429	4.66958	6.39137e-05	0.0157479
B3GNT7	-0.659477	-0.659714	4.31187	0.000220682	0.0444127
PSMG3	-0.666891	-0.667102	4.54072	7.73938e-05	0.0183759
SFRP5	-0.677736	-0.677764	7.43335	1.63735e-22	2.8778e-19
G0S2	-0.68531	-0.685411	5.55748	3.86214e-08	2.07799e-05
HDHD3	-0.691938	-0.69214	4.66766	1.86839e-05	0.00541298
ARRDC4	-0.752933	-0.753043	5.61754	2.38314e-10	1.79512e-07
GJA5	-0.762621	-0.762776	5.12596	2.70496e-08	1.51731e-05
FAM222A	-0.783725	-0.783985	4.36374	3.12397e-06	0.00111255
ITLN1	-0.823536	-0.82359	6.82378	1.20558e-26	2.88945e-23
UNCX	-0.842337	-0.842735	3.89631	8.1145e-06	0.00257748
INMT	-0.853286	-0.85373	3.86062	9.09216e-06	0.0027999
GADD45G	-0.869035	-0.869461	4.0603	2.40859e-06	0.000907145
HAMP	-0.874277	-0.874766	3.68039	1.2053e-05	0.00357041
C1QL1	-0.88278	-0.882997	4.87599	5.01949e-10	3.67594e-07
LINC00982	-0.903491	-0.903531	7.31773	7.60576e-46	4.01036e-42
RASL10A	-0.911011	-0.911467	3.81596	1.77952e-06	0.000700227
SUSD2	-0.921686	-0.922453	3.12517	7.14541e-05	0.0174427
SLC34A2	-0.938142	-0.939165	2.88961	0.000184659	0.0388375
DBP	-0.956795	-0.957243	3.9464	1.75875e-07	8.4305e-05
CFC1	-0.98579	-0.986641	3.0736	2.61357e-05	0.00733023
ZNF786	-1.01098	-1.01214	2.82333	7.25072e-05	0.0175374
ADRA2B	-1.13484	-1.13558	3.50723	2.94524e-08	1.61767e-05
APELA	-1.57452	-1.5784	1.7554	9.23955e-06	0.0027999
SCNN1G	-1.67846	-1.68269	1.88922	1.16389e-06	0.00048706
CHST13	-2.8744	-2.91178	0.22494	4.81288e-05	0.0119705
HSPA1A	-9.05375	-1.44269e+08	0.550454	3.57083e-16	4.70707e-13
